# Supplementary material for: catena-Poly[[aqua­[1,4-bis­(1H-imidazol-4-yl)benzene]cadmium]-μ3-5-methyl­isophthalato]
Source: Acta Crystallogr Sect E Struct Rep Online. 2011 Aug 2;67(Pt 9):m1174–5. doi: 10.1107/S1600536811030509 (PMC3200974; doi:10.1107/S1600536811030509)
Supplement: Supplementary file 1 [file e-67-m1174-sup1.cif]

##############################################################################
#                                                                            #
# This CIF contains the data in a paper accepted for publication in          #
# Acta Crystallographica Section E. It conforms to the requirements of       #
# Notes for Authors for Acta Crystallographica Section E, and has been       #
# peer reviewed under the auspices of the IUCr Commission on Journals.       #
#                                                                            #
# Full details of the Crystallographic Information File format               #
# are given in the paper "The Crystallographic Information File (CIF):       #
# a New Standard Archive File for Crystallography" by S. R. Hall, F. H.      #
# Allen and I. D. Brown [Acta Cryst. (1991), A47, 655-685].                  #
#                                                                            #
# The current version of the core CIF dictionary is obtainable from          #
# ftp://ftp.iucr.org/pub/cif_core.dic.                                       #
#                                                                            #
# Software is freely available for graphical display of the structure(s)     #
# in this CIF. For information consult the CIF software page                 #
# http://www.iucr.org/resources/cif/software.                                #
#                                                                            #
# This file may be used for bona fide research purposes within the           #
# scientific community so long as proper attribution is given to the journal # 
# article from which it was obtained.                                        #
#                                                                            #
##############################################################################
data_global
_audit_creation_method     'form.cif (version 2.0)'
_journal_data_validation_number     ?
_journal_date_recd_electronic     2011-07-20
_journal_date_accepted     2011-07-28
_journal_name_full     'Acta Crystallographica, Section E'
_journal_year     2011
_journal_volume     67
_journal_issue      9
_journal_page_first     m1174
_journal_page_last     m1175
_journal_paper_category     QM
_journal_coeditor_code     WM2517
_publ_contact_author_name     'Dr. Shui-Sheng Chen'
_publ_contact_author_address
;
      Department of Chemistry, Fuyang Normal College,
      Fuyang, Anhui 236041, China
      College of Information Engineering, Fuyang Teacher's College,
      Fuyang, Anhui 236041, China
;
_publ_contact_author_email     'sscfync@163.com'
_publ_contact_author_fax     '86 558 2595626'
_publ_contact_author_phone     '86 558 2595626'
_publ_section_title
;\
<i>catena</i>-Poly[[aqua[1,4-bis(1<i>H</i>-imidazol-4-yl)benzene]cadmium]-\
\m~3~-5-methylisophthalato]
;
loop_
    _publ_author_name
    _publ_author_footnote
    _publ_author_address
    'Sen-Lin Yang' ?
;
Department of Chemistry, Fuyang Normal College,
Fuyang, Anhui 236041,
People's Republic of China
;
    'De-Hai Wang' ?
;
Department of Chemistry, Fuyang Normal College,
Fuyang, Anhui 236041,
People's Republic of China
;
    'Shui-Sheng Chen' ?
;
Department of Chemistry, Fuyang Normal College,
Fuyang, Anhui 236041,
People's Republic of China
;
data_I
_audit_creation_method     SHELXL-97
_chemical_name_systematic
;
<i>catena</i>-Poly[[aqua[1,4-bis(1<i>H</i>-imidazol-4-yl)benzene]cadmium]-
\m~3~-5-methylisophthalato]
;
_chemical_name_common     ?
_chemical_formula_moiety     'C21 H18 Cd N4 O5'
_chemical_formula_sum     'C21 H18 Cd N4 O5'
_chemical_formula_iupac     '[Cd (C9 H6 O4) (C12 H10 N4) (H2 O)]'
_chemical_formula_weight     518.80
_chemical_melting_point     ?
_symmetry_cell_setting     triclinic
_symmetry_space_group_name_H-M     'P -1'
_symmetry_space_group_name_Hall     '-P 1'
loop_
    _symmetry_equiv_pos_as_xyz
    'x, y, z'
    '-x, -y, -z'
_cell_length_a     6.9407(9)
_cell_length_b     9.8231(13)
_cell_length_c     15.506(2)
_cell_angle_alpha     74.091(2)
_cell_angle_beta     85.963(2)
_cell_angle_gamma     70.707(2)
_cell_volume     959.4(2)
_cell_formula_units_Z     2
_cell_measurement_reflns_used     9986
_cell_measurement_theta_min     2.73
_cell_measurement_theta_max     27.55
_cell_measurement_temperature     296(2)
_exptl_crystal_description     block
_exptl_crystal_colour     colorless
_exptl_crystal_size_max     0.18
_exptl_crystal_size_mid     0.16
_exptl_crystal_size_min     0.12
_exptl_crystal_density_diffrn     1.789
_exptl_crystal_density_meas     ?
_exptl_crystal_density_method     'not measured'
_exptl_crystal_F_000     516
_exptl_absorpt_coefficient_mu     1.183
_exptl_absorpt_correction_type     multi-scan
_exptl_absorpt_process_details     '(SADABS; Sheldrick, 1996)'
_exptl_absorpt_correction_T_min     0.8153
_exptl_absorpt_correction_T_max     0.8711
_exptl_special_details     ?
_diffrn_ambient_temperature     296(2)
_diffrn_radiation_type     MoK\a
_diffrn_radiation_wavelength     0.71073
_diffrn_radiation_source     'fine-focus sealed tube'
_diffrn_radiation_monochromator     graphite
_diffrn_measurement_device_type     'Bruker APEXII CCD'
_diffrn_measurement_method     '\f and \w'
_diffrn_detector_area_resol_mean     ?
_diffrn_reflns_number     15863
_diffrn_reflns_av_R_equivalents     0.0224
_diffrn_reflns_av_sigmaI/netI     0.0198
_diffrn_reflns_theta_min     1.37
_diffrn_reflns_theta_max     27.55
_diffrn_reflns_theta_full     27.55
_diffrn_measured_fraction_theta_max     0.991
_diffrn_measured_fraction_theta_full     0.991
_diffrn_reflns_limit_h_min     -5
_diffrn_reflns_limit_h_max     9
_diffrn_reflns_limit_k_min     -12
_diffrn_reflns_limit_k_max     12
_diffrn_reflns_limit_l_min     -20
_diffrn_reflns_limit_l_max     20
_diffrn_standards_number     0
_diffrn_standards_interval_count     .
_diffrn_standards_interval_time     .
_diffrn_standards_decay_%     ?
_refine_special_details
;
Refinement of <i>F</i>^2^ against ALL reflections. The weighted <i>R</i>-factor
<i>wR</i> and goodness of fit <i>S</i> are based on <i>F</i>^2^, conventional
<i>R</i>-factors <i>R</i> are based on <i>F</i>, with <i>F</i> set to zero for
negative <i>F</i>^2^. The threshold expression of <i>F</i>^2^ >
\s(<i>F</i>^2^) is used only for calculating <i>R</i>-factors(gt) <i>etc</i>.
and is not relevant to the choice of reflections for refinement.
<i>R</i>-factors based on <i>F</i>^2^ are statistically about twice as large
as those based on <i>F</i>, and <i>R</i>- factors based on ALL data will be
even larger.
;
_reflns_number_total     4376
_reflns_number_gt     4161
_reflns_threshold_expression     I>2sigma(I)
_refine_ls_structure_factor_coef     Fsqd
_refine_ls_matrix_type     full
_refine_ls_R_factor_all     0.0315
_refine_ls_R_factor_gt     0.0258
_refine_ls_wR_factor_gt     0.0805
_refine_ls_wR_factor_ref     0.1283
_refine_ls_goodness_of_fit_ref     1.086
_refine_ls_restrained_S_all     1.086
_refine_ls_number_reflns     4376
_refine_ls_number_parameters     281
_refine_ls_number_restraints     0
_refine_ls_hydrogen_treatment     constr
_refine_ls_weighting_scheme     calc
_refine_ls_weighting_details
         'calc w=1/[\s^2^(Fo^2^)+(0.0980P)^2^+0.8397P] where P=(Fo^2^+2Fc^2^)/3'
_atom_sites_solution_hydrogens     geom
_atom_sites_solution_primary     direct
_atom_sites_solution_secondary     difmap
_refine_ls_shift/su_max     0.002
_refine_ls_shift/su_mean     0.000
_refine_diff_density_max     0.859
_refine_diff_density_min     -0.795
_refine_ls_extinction_method     none
_refine_ls_extinction_coef     ?
loop_
    _atom_type_symbol
    _atom_type_description
    _atom_type_scat_dispersion_real
    _atom_type_scat_dispersion_imag
    _atom_type_scat_source
    'C' 'C' 0.0033 0.0016
                         'International Tables Vol C Tables 4.2.6.8 and 6.1.1.4'
    'Cd' 'Cd' -0.8075 1.2024
                         'International Tables Vol C Tables 4.2.6.8 and 6.1.1.4'
    'N' 'N' 0.0061 0.0033
                         'International Tables Vol C Tables 4.2.6.8 and 6.1.1.4'
    'O' 'O' 0.0106 0.0060
                         'International Tables Vol C Tables 4.2.6.8 and 6.1.1.4'
    'H' 'H' 0.0000 0.0000
                         'International Tables Vol C Tables 4.2.6.8 and 6.1.1.4'
_computing_data_collection     'APEX2 (Bruker, 2008)'
_computing_cell_refinement     'SAINT (Bruker, 2008)'
_computing_data_reduction     'SAINT (Bruker, 2008)'
_computing_structure_solution     'SHELXS97 (Sheldrick, 2008)'
_computing_structure_refinement     'SHELXL97 (Sheldrick, 2008)'
_computing_molecular_graphics
               'XP in SHELXTL (Sheldrick, 2008) and DIAMOND (Brandenburg, 2000)'
_computing_publication_material     'SHELXTL (Sheldrick, 2008)'
loop_
    _atom_site_type_symbol
    _atom_site_label
    _atom_site_fract_x
    _atom_site_fract_y
    _atom_site_fract_z
    _atom_site_U_iso_or_equiv
    _atom_site_adp_type
    _atom_site_calc_flag
    _atom_site_refinement_flags
    _atom_site_occupancy
    _atom_site_symmetry_multiplicity
    _atom_site_disorder_assembly
    _atom_site_disorder_group
    Cd Cd1 0.70159(3) -0.20380(2) 1.035182(12) 0.02480(12) Uani d . 1 1 . .
    C C1 0.9950(5) 0.1669(4) 0.5262(2) 0.0261(6) Uani d . 1 1 . .
    H H1 1.0841 0.1400 0.4815 0.031 Uiso calc R 1 1 . .
    C C2 0.9908(5) 0.0593(4) 0.6057(2) 0.0267(6) Uani d . 1 1 . .
    H H2 1.0746 -0.0391 0.6127 0.032 Uiso calc R 1 1 . .
    C C3 0.8630(5) 0.0969(3) 0.6747(2) 0.0241(6) Uani d . 1 1 . .
    C C4 0.7404(5) 0.2448(4) 0.6627(2) 0.0311(7) Uani d . 1 1 . .
    H H4 0.6565 0.2726 0.7087 0.037 Uiso calc R 1 1 . .
    C C5 0.7415(6) 0.3520(4) 0.5827(2) 0.0328(7) Uani d . 1 1 . .
    H H5 0.6569 0.4503 0.5756 0.039 Uiso calc R 1 1 . .
    C C6 0.8676(5) 0.3143(3) 0.5130(2) 0.0243(6) Uani d . 1 1 . .
    C C7 0.8556(4) -0.0187(3) 0.7570(2) 0.0226(5) Uani d . 1 1 . .
    C C8 0.7980(5) -0.0084(3) 0.8415(2) 0.0262(6) Uani d . 1 1 . .
    H H8 0.7546 0.0796 0.8597 0.031 Uiso calc R 1 1 . .
    C C9 0.8833(5) -0.2419(3) 0.8451(2) 0.0254(6) Uani d . 1 1 . .
    H H9 0.9102 -0.3448 0.8648 0.031 Uiso calc R 1 1 . .
    C C10 0.8657(5) 0.4250(3) 0.4273(2) 0.0246(6) Uani d . 1 1 . .
    C C11 0.7830(6) 0.5769(4) 0.4057(2) 0.0338(7) Uani d . 1 1 . .
    H H11 0.7115 0.6347 0.4433 0.041 Uiso calc R 1 1 . .
    C C12 0.9308(6) 0.5092(4) 0.2888(2) 0.0350(7) Uani d . 1 1 . .
    H H12 0.9784 0.5146 0.2308 0.042 Uiso calc R 1 1 . .
    C C13 0.3642(4) -0.1324(3) 0.83307(19) 0.0197(5) Uani d . 1 1 . .
    C C14 0.3608(4) -0.2719(3) 0.88386(19) 0.0213(5) Uani d . 1 1 . .
    H H14 0.3291 -0.2864 0.9443 0.026 Uiso calc R 1 1 . .
    C C15 0.4045(4) -0.3895(3) 0.8449(2) 0.0212(5) Uani d . 1 1 . .
    C C16 0.4601(5) -0.3674(3) 0.7544(2) 0.0248(6) Uani d . 1 1 . .
    H H16 0.4972 -0.4477 0.7290 0.030 Uiso calc R 1 1 . .
    C C17 0.4607(5) -0.2279(3) 0.7021(2) 0.0236(6) Uani d . 1 1 . .
    C C18 0.4118(4) -0.1095(3) 0.7421(2) 0.0216(5) Uani d . 1 1 . .
    H H18 0.4110 -0.0152 0.7081 0.026 Uiso calc R 1 1 . .
    C C19 0.3244(4) -0.0102(3) 0.8788(2) 0.0219(5) Uani d . 1 1 . .
    C C20 0.3822(5) -0.5364(3) 0.8978(2) 0.0263(6) Uani d . 1 1 . .
    C C21 0.5132(6) -0.2039(4) 0.6041(2) 0.0337(7) Uani d . 1 1 . .
    H H21A 0.5255 -0.1060 0.5810 0.050 Uiso calc R 1 1 . .
    H H21B 0.4073 -0.2125 0.5714 0.050 Uiso calc R 1 1 . .
    H H21C 0.6403 -0.2780 0.5977 0.050 Uiso calc R 1 1 . .
    N N1 0.8142(4) -0.1499(3) 0.89632(18) 0.0255(5) Uani d . 1 1 . .
    N N2 0.9098(4) -0.1684(3) 0.76096(17) 0.0245(5) Uani d . 1 1 . .
    H H2A 0.9531 -0.2078 0.7172 0.029 Uiso calc R 1 1 . .
    N N3 0.8263(5) 0.6276(3) 0.3174(2) 0.0344(6) Uani d . 1 1 . .
    H H3 0.7919 0.7195 0.2862 0.041 Uiso calc R 1 1 . .
    N N4 0.9599(5) 0.3820(3) 0.35234(18) 0.0317(6) Uani d . 1 1 . .
    O O1 0.4754(5) -0.6519(3) 0.87238(19) 0.0408(6) Uani d . 1 1 . .
    O O2 0.2711(4) -0.5384(3) 0.9641(2) 0.0344(6) Uani d . 1 1 . .
    O O3 0.3531(4) -0.0476(3) 0.96292(17) 0.0282(5) Uani d . 1 1 . .
    O O4 0.2703(4) 0.1241(3) 0.83420(17) 0.0345(5) Uani d . 1 1 . .
    O O5 1.0670(4) -0.3593(3) 1.07976(18) 0.0375(6) Uani d . 1 1 . .
loop_
    _atom_site_aniso_label
    _atom_site_aniso_U_11
    _atom_site_aniso_U_22
    _atom_site_aniso_U_33
    _atom_site_aniso_U_12
    _atom_site_aniso_U_13
    _atom_site_aniso_U_23
    Cd1 0.04272(18) 0.01512(16) 0.01673(15) -0.01121(11) 0.00698(10)
                                                                    -0.00380(10)
    C1 0.0299(14) 0.0252(15) 0.0192(13) -0.0072(12) 0.0048(11) -0.0026(11)
    C2 0.0300(14) 0.0203(14) 0.0218(14) -0.0019(11) 0.0034(11) -0.0013(11)
    C3 0.0292(14) 0.0218(14) 0.0177(13) -0.0080(11) 0.0024(11) -0.0004(11)
    C4 0.0399(17) 0.0245(15) 0.0242(15) -0.0078(13) 0.0128(13) -0.0051(12)
    C5 0.0430(17) 0.0196(14) 0.0275(16) -0.0039(13) 0.0088(13) -0.0028(12)
    C6 0.0289(14) 0.0229(14) 0.0190(13) -0.0095(11) -0.0005(11) -0.0007(11)
    C7 0.0247(13) 0.0199(13) 0.0205(13) -0.0078(10) 0.0034(10) -0.0013(11)
    C8 0.0343(15) 0.0197(14) 0.0225(14) -0.0081(11) 0.0046(11) -0.0042(11)
    C9 0.0303(14) 0.0192(13) 0.0212(14) -0.0040(11) 0.0037(11) -0.0022(11)
    C10 0.0309(14) 0.0219(14) 0.0207(14) -0.0108(11) 0.0008(11) -0.0023(11)
    C11 0.0473(19) 0.0228(15) 0.0242(15) -0.0069(13) 0.0038(13) -0.0013(12)
    C12 0.053(2) 0.0300(17) 0.0193(15) -0.0135(15) 0.0011(14) -0.0014(13)
    C13 0.0239(12) 0.0148(12) 0.0210(13) -0.0068(10) -0.0010(10) -0.0047(10)
    C14 0.0256(13) 0.0186(13) 0.0170(12) -0.0055(10) 0.0010(10) -0.0027(10)
    C15 0.0270(13) 0.0142(12) 0.0230(14) -0.0098(10) -0.0012(10) -0.0017(10)
    C16 0.0302(14) 0.0202(14) 0.0239(14) -0.0060(11) 0.0038(11) -0.0088(11)
    C17 0.0280(13) 0.0233(14) 0.0192(13) -0.0074(11) 0.0011(10) -0.0063(11)
    C18 0.0271(13) 0.0170(12) 0.0205(13) -0.0090(10) 0.0001(10) -0.0021(10)
    C19 0.0268(13) 0.0170(13) 0.0237(14) -0.0083(10) 0.0015(10) -0.0071(11)
    C20 0.0380(16) 0.0144(13) 0.0265(15) -0.0121(11) -0.0059(12) 0.0006(11)
    C21 0.0416(17) 0.0353(18) 0.0250(16) -0.0131(14) 0.0069(13) -0.0104(13)
    N1 0.0338(13) 0.0205(12) 0.0194(12) -0.0088(10) 0.0043(10) -0.0019(10)
    N2 0.0289(12) 0.0222(12) 0.0177(11) -0.0036(10) 0.0036(9) -0.0043(9)
    N3 0.0479(16) 0.0234(13) 0.0248(14) -0.0109(12) -0.0001(12) 0.0040(11)
    N4 0.0429(15) 0.0265(14) 0.0190(12) -0.0070(11) 0.0041(11) -0.0014(11)
    O1 0.0698(18) 0.0153(11) 0.0350(13) -0.0136(11) 0.0124(13) -0.0058(10)
    O2 0.0423(13) 0.0209(12) 0.0370(14) -0.0133(10) 0.0063(11) -0.0004(10)
    O3 0.0406(13) 0.0226(11) 0.0226(12) -0.0102(9) 0.0013(9) -0.0081(9)
    O4 0.0589(15) 0.0151(10) 0.0270(12) -0.0103(10) 0.0033(11) -0.0042(9)
    O5 0.0406(13) 0.0366(14) 0.0313(13) -0.0107(11) 0.0052(10) -0.0063(11)
_geom_special_details
;
All e.s.d.'s (except the e.s.d. in the dihedral angle between two l.s. planes)
are estimated using the full covariance matrix. The cell e.s.d.'s are taken
into account individually in the estimation of e.s.d.'s in distances, angles
and torsion angles; correlations between e.s.d.'s in cell parameters are only
used when they are defined by crystal symmetry. An approximate (isotropic)
treatment of cell e.s.d.'s is used for estimating e.s.d.'s involving l.s.
planes.
;
loop_
    _geom_bond_atom_site_label_1
    _geom_bond_atom_site_label_2
    _geom_bond_site_symmetry_2
    _geom_bond_distance
    _geom_bond_publ_flag
    Cd1 N1 . 2.222(3) y
    Cd1 O1 2_647 2.315(3) y
    Cd1 O3 2_657 2.380(3) y
    Cd1 O4 2_657 2.404(2) y
    Cd1 O2 2_647 2.473(3) y
    Cd1 O5 . 2.520(3) y
    Cd1 O3 . 2.539(3) y
    Cd1 C20 2_647 2.716(3) ?
    Cd1 C19 2_657 2.735(3) ?
    C1 C6 . 1.392(4) ?
    C1 C2 . 1.392(4) ?
    C1 H1 . 0.9300 ?
    C2 C3 . 1.391(4) ?
    C2 H2 . 0.9300 ?
    C3 C4 . 1.388(4) ?
    C3 C7 . 1.469(4) ?
    C4 C5 . 1.391(5) ?
    C4 H4 . 0.9300 ?
    C5 C6 . 1.394(5) ?
    C5 H5 . 0.9300 ?
    C6 C10 . 1.465(4) ?
    C7 C8 . 1.364(4) ?
    C7 N2 . 1.377(4) ?
    C8 N1 . 1.389(4) ?
    C8 H8 . 0.9300 ?
    C9 N1 . 1.315(4) ?
    C9 N2 . 1.340(4) ?
    C9 H9 . 0.9300 ?
    C10 C11 . 1.362(5) ?
    C10 N4 . 1.392(4) ?
    C11 N3 . 1.371(5) ?
    C11 H11 . 0.9300 ?
    C12 N3 . 1.325(5) ?
    C12 N4 . 1.326(4) ?
    C12 H12 . 0.9300 ?
    C13 C14 . 1.388(4) ?
    C13 C18 . 1.399(4) ?
    C13 C19 . 1.497(4) ?
    C14 C15 . 1.384(4) ?
    C14 H14 . 0.9300 ?
    C15 C16 . 1.407(4) ?
    C15 C20 . 1.503(4) ?
    C16 C17 . 1.389(4) ?
    C16 H16 . 0.9300 ?
    C17 C18 . 1.399(4) ?
    C17 C21 . 1.510(4) ?
    C18 H18 . 0.9300 ?
    C19 O4 . 1.252(4) ?
    C19 O3 . 1.266(4) ?
    C19 Cd1 2_657 2.735(3) ?
    C20 O2 . 1.241(5) ?
    C20 O1 . 1.260(4) ?
    C20 Cd1 2_647 2.716(3) ?
    C21 H21A . 0.9600 ?
    C21 H21B . 0.9600 ?
    C21 H21C . 0.9600 ?
    N2 H2A . 0.8600 ?
    N3 H3 . 0.8600 ?
    O1 Cd1 2_647 2.315(3) ?
    O2 Cd1 2_647 2.473(3) ?
    O3 Cd1 2_657 2.380(3) ?
    O4 Cd1 2_657 2.404(2) ?
loop_
    _geom_angle_atom_site_label_1
    _geom_angle_atom_site_label_2
    _geom_angle_atom_site_label_3
    _geom_angle_site_symmetry_1
    _geom_angle_site_symmetry_3
    _geom_angle
    _geom_angle_publ_flag
    N1 Cd1 O1 . 2_647 142.24(10) ?
    N1 Cd1 O3 . 2_657 88.65(10) ?
    O1 Cd1 O3 2_647 2_657 121.73(9) ?
    N1 Cd1 O4 . 2_657 133.01(10) ?
    O1 Cd1 O4 2_647 2_657 84.74(9) ?
    O3 Cd1 O4 2_657 2_657 54.72(8) ?
    N1 Cd1 O2 . 2_647 93.84(10) ?
    O1 Cd1 O2 2_647 2_647 54.45(9) ?
    O3 Cd1 O2 2_657 2_647 175.37(8) ?
    O4 Cd1 O2 2_657 2_647 125.04(9) ?
    N1 Cd1 O5 . . 86.01(9) ?
    O1 Cd1 O5 2_647 . 101.86(10) ?
    O3 Cd1 O5 2_657 . 109.61(10) ?
    O4 Cd1 O5 2_657 . 81.20(9) ?
    O2 Cd1 O5 2_647 . 74.49(10) ?
    N1 Cd1 O3 . . 84.46(9) ?
    O1 Cd1 O3 2_647 . 84.22(10) ?
    O3 Cd1 O3 2_657 . 72.80(10) ?
    O4 Cd1 O3 2_657 . 107.31(9) ?
    O2 Cd1 O3 2_647 . 103.55(9) ?
    O5 Cd1 O3 . . 170.12(9) ?
    N1 Cd1 C20 . 2_647 119.82(10) ?
    O1 Cd1 C20 2_647 2_647 27.56(10) ?
    O3 Cd1 C20 2_657 2_647 149.23(10) ?
    O4 Cd1 C20 2_657 2_647 104.05(9) ?
    O2 Cd1 C20 2_647 2_647 27.15(10) ?
    O5 Cd1 C20 . 2_647 85.50(10) ?
    O3 Cd1 C20 . 2_647 96.99(9) ?
    N1 Cd1 C19 . 2_657 112.60(10) ?
    O1 Cd1 C19 2_647 2_657 103.13(9) ?
    O3 Cd1 C19 2_657 2_657 27.54(9) ?
    O4 Cd1 C19 2_657 2_657 27.23(9) ?
    O2 Cd1 C19 2_647 2_657 151.79(10) ?
    O5 Cd1 C19 . 2_657 96.88(9) ?
    O3 Cd1 C19 . 2_657 89.19(8) ?
    C20 Cd1 C19 2_647 2_657 127.55(10) ?
    C6 C1 C2 . . 120.8(3) ?
    C6 C1 H1 . . 119.6 ?
    C2 C1 H1 . . 119.6 ?
    C3 C2 C1 . . 120.9(3) ?
    C3 C2 H2 . . 119.5 ?
    C1 C2 H2 . . 119.5 ?
    C4 C3 C2 . . 118.4(3) ?
    C4 C3 C7 . . 121.3(3) ?
    C2 C3 C7 . . 120.3(3) ?
    C3 C4 C5 . . 120.7(3) ?
    C3 C4 H4 . . 119.6 ?
    C5 C4 H4 . . 119.6 ?
    C4 C5 C6 . . 121.0(3) ?
    C4 C5 H5 . . 119.5 ?
    C6 C5 H5 . . 119.5 ?
    C1 C6 C5 . . 118.1(3) ?
    C1 C6 C10 . . 120.3(3) ?
    C5 C6 C10 . . 121.6(3) ?
    C8 C7 N2 . . 105.6(3) ?
    C8 C7 C3 . . 131.0(3) ?
    N2 C7 C3 . . 123.3(3) ?
    C7 C8 N1 . . 109.3(3) ?
    C7 C8 H8 . . 125.4 ?
    N1 C8 H8 . . 125.4 ?
    N1 C9 N2 . . 111.4(3) ?
    N1 C9 H9 . . 124.3 ?
    N2 C9 H9 . . 124.3 ?
    C11 C10 N4 . . 109.0(3) ?
    C11 C10 C6 . . 129.7(3) ?
    N4 C10 C6 . . 121.3(3) ?
    C10 C11 N3 . . 106.4(3) ?
    C10 C11 H11 . . 126.8 ?
    N3 C11 H11 . . 126.8 ?
    N3 C12 N4 . . 112.3(3) ?
    N3 C12 H12 . . 123.8 ?
    N4 C12 H12 . . 123.8 ?
    C14 C13 C18 . . 120.3(3) ?
    C14 C13 C19 . . 118.4(3) ?
    C18 C13 C19 . . 121.2(3) ?
    C15 C14 C13 . . 120.2(3) ?
    C15 C14 H14 . . 119.9 ?
    C13 C14 H14 . . 119.9 ?
    C14 C15 C16 . . 119.2(3) ?
    C14 C15 C20 . . 120.1(3) ?
    C16 C15 C20 . . 120.6(3) ?
    C17 C16 C15 . . 121.3(3) ?
    C17 C16 H16 . . 119.4 ?
    C15 C16 H16 . . 119.4 ?
    C16 C17 C18 . . 118.7(3) ?
    C16 C17 C21 . . 120.9(3) ?
    C18 C17 C21 . . 120.5(3) ?
    C13 C18 C17 . . 120.2(3) ?
    C13 C18 H18 . . 119.9 ?
    C17 C18 H18 . . 119.9 ?
    O4 C19 O3 . . 121.7(3) ?
    O4 C19 C13 . . 120.5(3) ?
    O3 C19 C13 . . 117.8(3) ?
    O4 C19 Cd1 . 2_657 61.48(16) ?
    O3 C19 Cd1 . 2_657 60.39(17) ?
    C13 C19 Cd1 . 2_657 173.5(2) ?
    O2 C20 O1 . . 122.8(3) ?
    O2 C20 C15 . . 118.6(3) ?
    O1 C20 C15 . . 118.6(3) ?
    O2 C20 Cd1 . 2_647 65.48(18) ?
    O1 C20 Cd1 . 2_647 58.25(17) ?
    C15 C20 Cd1 . 2_647 168.7(2) ?
    C17 C21 H21A . . 109.5 ?
    C17 C21 H21B . . 109.5 ?
    H21A C21 H21B . . 109.5 ?
    C17 C21 H21C . . 109.5 ?
    H21A C21 H21C . . 109.5 ?
    H21B C21 H21C . . 109.5 ?
    C9 N1 C8 . . 105.8(3) ?
    C9 N1 Cd1 . . 127.0(2) ?
    C8 N1 Cd1 . . 126.6(2) ?
    C9 N2 C7 . . 107.9(3) ?
    C9 N2 H2A . . 126.1 ?
    C7 N2 H2A . . 126.1 ?
    C12 N3 C11 . . 107.5(3) ?
    C12 N3 H3 . . 126.3 ?
    C11 N3 H3 . . 126.3 ?
    C12 N4 C10 . . 104.8(3) ?
    C20 O1 Cd1 . 2_647 94.2(2) ?
    C20 O2 Cd1 . 2_647 87.4(2) ?
    C19 O3 Cd1 . 2_657 92.07(19) ?
    C19 O3 Cd1 . . 121.7(2) ?
    Cd1 O3 Cd1 2_657 . 107.20(10) ?
    C19 O4 Cd1 . 2_657 91.29(19) ?
loop_
    _geom_torsion_atom_site_label_1
    _geom_torsion_atom_site_label_2
    _geom_torsion_atom_site_label_3
    _geom_torsion_atom_site_label_4
    _geom_torsion_site_symmetry_1
    _geom_torsion_site_symmetry_2
    _geom_torsion_site_symmetry_3
    _geom_torsion_site_symmetry_4
    _geom_torsion
    _geom_torsion_publ_flag
    C6 C1 C2 C3 . . . . -1.6(5) ?
    C1 C2 C3 C4 . . . . -0.4(5) ?
    C1 C2 C3 C7 . . . . 178.2(3) ?
    C2 C3 C4 C5 . . . . 1.6(5) ?
    C7 C3 C4 C5 . . . . -176.9(3) ?
    C3 C4 C5 C6 . . . . -0.9(6) ?
    C2 C1 C6 C5 . . . . 2.3(5) ?
    C2 C1 C6 C10 . . . . -176.8(3) ?
    C4 C5 C6 C1 . . . . -1.1(5) ?
    C4 C5 C6 C10 . . . . 178.0(3) ?
    C4 C3 C7 C8 . . . . -24.4(5) ?
    C2 C3 C7 C8 . . . . 157.1(3) ?
    C4 C3 C7 N2 . . . . 155.1(3) ?
    C2 C3 C7 N2 . . . . -23.4(5) ?
    N2 C7 C8 N1 . . . . -0.8(4) ?
    C3 C7 C8 N1 . . . . 178.8(3) ?
    C1 C6 C10 C11 . . . . -167.0(4) ?
    C5 C6 C10 C11 . . . . 13.8(6) ?
    C1 C6 C10 N4 . . . . 12.0(5) ?
    C5 C6 C10 N4 . . . . -167.2(3) ?
    N4 C10 C11 N3 . . . . 0.0(4) ?
    C6 C10 C11 N3 . . . . 179.1(3) ?
    C18 C13 C14 C15 . . . . 0.0(4) ?
    C19 C13 C14 C15 . . . . -177.5(3) ?
    C13 C14 C15 C16 . . . . 2.5(4) ?
    C13 C14 C15 C20 . . . . -174.4(3) ?
    C14 C15 C16 C17 . . . . -3.7(5) ?
    C20 C15 C16 C17 . . . . 173.2(3) ?
    C15 C16 C17 C18 . . . . 2.3(5) ?
    C15 C16 C17 C21 . . . . -177.8(3) ?
    C14 C13 C18 C17 . . . . -1.4(4) ?
    C19 C13 C18 C17 . . . . 176.1(3) ?
    C16 C17 C18 C13 . . . . 0.2(4) ?
    C21 C17 C18 C13 . . . . -179.7(3) ?
    C14 C13 C19 O4 . . . . -160.2(3) ?
    C18 C13 C19 O4 . . . . 22.3(4) ?
    C14 C13 C19 O3 . . . . 21.8(4) ?
    C18 C13 C19 O3 . . . . -155.7(3) ?
    C14 C15 C20 O2 . . . . 20.9(4) ?
    C16 C15 C20 O2 . . . . -156.0(3) ?
    C14 C15 C20 O1 . . . . -159.8(3) ?
    C16 C15 C20 O1 . . . . 23.3(4) ?
    C14 C15 C20 Cd1 . . . 2_647 129.5(11) ?
    C16 C15 C20 Cd1 . . . 2_647 -47.4(13) ?
    N2 C9 N1 C8 . . . . -0.8(4) ?
    N2 C9 N1 Cd1 . . . . 170.7(2) ?
    C7 C8 N1 C9 . . . . 1.0(4) ?
    C7 C8 N1 Cd1 . . . . -170.6(2) ?
    O1 Cd1 N1 C9 2_647 . . . -35.4(4) ?
    O3 Cd1 N1 C9 2_657 . . . 178.6(3) ?
    O4 Cd1 N1 C9 2_657 . . . 142.9(2) ?
    O2 Cd1 N1 C9 2_647 . . . -5.3(3) ?
    O5 Cd1 N1 C9 . . . . 68.9(3) ?
    O3 Cd1 N1 C9 . . . . -108.5(3) ?
    C20 Cd1 N1 C9 2_647 . . . -13.6(3) ?
    C19 Cd1 N1 C9 2_657 . . . 164.7(3) ?
    O1 Cd1 N1 C8 2_647 . . . 134.4(3) ?
    O3 Cd1 N1 C8 2_657 . . . -11.6(3) ?
    O4 Cd1 N1 C8 2_657 . . . -47.3(3) ?
    O2 Cd1 N1 C8 2_647 . . . 164.5(3) ?
    O5 Cd1 N1 C8 . . . . -121.4(3) ?
    O3 Cd1 N1 C8 . . . . 61.3(3) ?
    C20 Cd1 N1 C8 2_647 . . . 156.2(3) ?
    C19 Cd1 N1 C8 2_657 . . . -25.5(3) ?
    N1 C9 N2 C7 . . . . 0.3(4) ?
    C8 C7 N2 C9 . . . . 0.3(3) ?
    C3 C7 N2 C9 . . . . -179.3(3) ?
    N4 C12 N3 C11 . . . . 0.2(5) ?
    C10 C11 N3 C12 . . . . -0.1(4) ?
    N3 C12 N4 C10 . . . . -0.2(4) ?
    C11 C10 N4 C12 . . . . 0.1(4) ?
    C6 C10 N4 C12 . . . . -179.0(3) ?
    O2 C20 O1 Cd1 . . . 2_647 11.8(4) ?
    C15 C20 O1 Cd1 . . . 2_647 -167.5(2) ?
    O1 C20 O2 Cd1 . . . 2_647 -11.0(3) ?
    C15 C20 O2 Cd1 . . . 2_647 168.3(2) ?
    O4 C19 O3 Cd1 . . . 2_657 -5.0(3) ?
    C13 C19 O3 Cd1 . . . 2_657 172.9(2) ?
    O4 C19 O3 Cd1 . . . . -116.8(3) ?
    C13 C19 O3 Cd1 . . . . 61.2(3) ?
    Cd1 C19 O3 Cd1 2_657 . . . -111.7(2) ?
    N1 Cd1 O3 C19 . . . . 13.3(2) ?
    O1 Cd1 O3 C19 2_647 . . . -130.6(2) ?
    O3 Cd1 O3 C19 2_657 . . . 103.6(3) ?
    O4 Cd1 O3 C19 2_657 . . . 146.8(2) ?
    O2 Cd1 O3 C19 2_647 . . . -79.3(3) ?
    C20 Cd1 O3 C19 2_647 . . . -106.1(2) ?
    C19 Cd1 O3 C19 2_657 . . . 126.1(2) ?
    N1 Cd1 O3 Cd1 . . . 2_657 -90.31(11) ?
    O1 Cd1 O3 Cd1 2_647 . . 2_657 125.78(11) ?
    O3 Cd1 O3 Cd1 2_657 . . 2_657 0.0 ?
    O4 Cd1 O3 Cd1 2_657 . . 2_657 43.14(12) ?
    O2 Cd1 O3 Cd1 2_647 . . 2_657 177.06(8) ?
    C20 Cd1 O3 Cd1 2_647 . . 2_657 150.26(11) ?
    C19 Cd1 O3 Cd1 2_657 . . 2_657 22.49(11) ?
    O3 C19 O4 Cd1 . . . 2_657 5.0(3) ?
    C13 C19 O4 Cd1 . . . 2_657 -172.9(2) ?
loop_
    _geom_hbond_atom_site_label_D
    _geom_hbond_atom_site_label_H
    _geom_hbond_atom_site_label_A
    _geom_hbond_site_symmetry_A
    _geom_hbond_distance_DH
    _geom_hbond_distance_HA
    _geom_hbond_distance_DA
    _geom_hbond_angle_DHA
    N2 H2A N4 2_756 0.86 2.17 2.975(4) 156.6
    N3 H3 O4 2_666 0.86 2.03 2.815(4) 150.5
