# Supplementary material for: catena-Poly[[aqua­[1,4-bis­(1H-imidazol-4-yl)benzene]cadmium]-μ3-5-methyl­isophthalato]
Source: Acta Crystallogr Sect E Struct Rep Online. 2011 Aug 2;67(Pt 9):m1174–5. doi: 10.1107/S1600536811030509 (PMC3200974; doi:10.1107/S1600536811030509)
Supplement: Supplementary file 2 [file e-67-m1174-Isup2.hkl]

# 
# h,k,l, Fc-squared, Fo-squared, sigma(Fo-squared) and status flag 
# 
data_I
_shelx_title ' a                      P-1' 
_shelx_refln_list_code          4 
_shelx_F_calc_maximum      179.63 
_exptl_crystal_F_000       515.92 
_reflns_d_resolution_high  0.7683 
 
loop_ 
 _symmetry_equiv_pos_as_xyz 
 'x, y, z' 
 '-x, -y, -z' 
 
_cell_length_a     6.9407 
_cell_length_b     9.8231 
_cell_length_c    15.5060 
_cell_angle_alpha  74.091 
_cell_angle_beta   85.963 
_cell_angle_gamma  70.707 
 
_shelx_F_squared_multiplier     1.000 
 
loop_ 
 _refln_index_h 
 _refln_index_k 
 _refln_index_l 
 _refln_F_squared_calc 
 _refln_F_squared_meas 
 _refln_F_squared_sigma 
 _refln_observed_status 
   1   0   0      180.47      141.56      2.67 o 
   2   0   0     3254.10     3503.37     56.42 o 
   3   0   0     1916.63     1700.48     21.78 o 
   4   0   0      101.85       63.63      2.24 o 
   5   0   0     1316.56     1284.51     19.49 o 
   6   0   0       82.44       77.19      3.33 o 
   7   0   0      259.94      287.45      7.35 o 
   8   0   0        3.56        5.81      2.14 o 
  -8   1   0       10.10       12.86      2.69 o 
  -7   1   0      196.57      201.98      7.41 o 
  -6   1   0      118.69       97.93      4.75 o 
  -5   1   0       21.32       22.17      2.20 o 
  -4   1   0      874.78      929.31     14.59 o 
  -3   1   0      949.11     1012.94     24.38 o 
  -1   1   0     3075.54     2886.42     46.51 o 
   0   1   0      546.82      489.30     10.19 o 
   1   1   0     5393.84     5544.59    109.42 o 
   2   1   0      691.59      711.58     22.22 o 
   3   1   0     7226.66     8330.57    236.59 o 
   4   1   0     1808.15     1823.93     30.14 o 
   5   1   0       30.38       26.61      1.60 o 
   6   1   0     1738.27     1828.96     27.07 o 
   7   1   0       20.40       22.53      2.41 o 
   8   1   0       59.89       57.74      3.41 o 
  -7   2   0       27.28       32.23      3.20 o 
  -6   2   0      289.66      330.78      9.43 o 
  -5   2   0     1824.07     1912.93     33.86 o 
  -3   2   0      992.34      917.39     58.99 o 
  -2   2   0     1076.22     1231.43     15.74 o 
  -1   2   0     6620.39     7384.87     76.21 o 
   0   2   0     3036.81     3232.89     40.76 o 
   1   2   0      387.08      525.08     11.14 o 
   2   2   0      191.58      113.60      2.14 o 
   3   2   0      131.33      133.61      6.61 o 
   4   2   0     3630.32     3837.12    111.69 o 
   5   2   0      759.70      877.01     30.02 o 
   6   2   0      267.29      262.44      8.34 o 
   7   2   0      311.67      343.03      7.27 o 
   8   2   0        1.52        1.58      2.09 o 
  -7   3   0      122.53      109.67      5.45 o 
  -6   3   0      189.11      203.90     11.67 o 
  -5   3   0      542.50      542.42     15.54 o 
  -4   3   0     1574.87     1584.70     28.51 o 
  -3   3   0     1963.26     2313.53     24.96 o 
  -2   3   0     3114.07     3125.73     45.56 o 
  -1   3   0      511.23      529.64      5.98 o 
   0   3   0     2002.61     1873.02     24.30 o 
   1   3   0     2522.17     2802.40     34.26 o 
   2   3   0      618.47      679.27     14.54 o 
   3   3   0      840.22      800.02     11.99 o 
   4   3   0      337.81      329.59      8.08 o 
   5   3   0      559.33      525.48     12.12 o 
   6   3   0      237.31      269.02     13.51 o 
   7   3   0       55.27       48.04      7.21 o 
   8   3   0      185.24      221.28     14.11 o 
  -7   4   0        1.80        2.92      2.50 o 
  -6   4   0      320.96      295.30      8.97 o 
  -5   4   0      244.94      247.28      7.59 o 
  -4   4   0     1129.58     1087.60     17.37 o 
  -3   4   0     1625.29     1654.53     28.90 o 
  -2   4   0        3.46        4.74      1.05 o 
  -1   4   0    10259.93    10897.49    106.18 o 
   0   4   0        0.94       10.41      0.89 o 
   1   4   0     7183.23     7617.73     84.75 o 
   2   4   0     5430.46     5599.06    105.87 o 
   3   4   0        0.26        2.55      2.51 o 
   4   4   0     2965.22     3155.78     68.31 o 
   5   4   0      534.37      602.79      9.48 o 
   6   4   0      187.41      181.38      5.59 o 
   7   4   0      116.93      116.19      9.61 o 
   8   4   0       18.10       20.42      6.00 o 
  -6   5   0       30.97       30.82      3.69 o 
  -5   5   0      266.77      279.79      8.65 o 
  -4   5   0      401.50      371.75      6.67 o 
  -3   5   0      431.74      404.05      7.21 o 
  -2   5   0      952.14      974.43     12.87 o 
  -1   5   0       85.67       97.41      2.21 o 
   0   5   0     5902.87     6054.26     59.55 o 
   1   5   0      258.80      256.71      3.75 o 
   2   5   0     1595.36     1693.11     21.83 o 
   3   5   0      767.41      756.72     27.62 o 
   4   5   0      186.06      230.35      5.26 o 
   5   5   0     1967.94     2137.59     36.13 o 
   6   5   0      197.45      206.94      4.61 o 
   7   5   0      447.63      472.47     12.25 o 
   8   5   0      447.78      454.82     12.05 o 
  -6   6   0      129.20      140.08      8.80 o 
  -5   6   0      281.09      241.46      7.50 o 
  -4   6   0      424.80      427.45      7.87 o 
  -3   6   0      157.25      166.85      4.36 o 
  -2   6   0      240.43      257.90      5.09 o 
  -1   6   0     1371.01     1441.11     15.61 o 
   0   6   0      455.38      497.26      6.33 o 
   1   6   0      978.16     1083.72     12.51 o 
   2   6   0      237.72      260.57      6.10 o 
   3   6   0      824.39      792.88     13.78 o 
   4   6   0      356.27        0.00      0.90 o 
   5   6   0       67.12       80.47      5.70 o 
   6   6   0     1280.42     1162.24     35.73 o 
   7   6   0      149.09      160.33      7.51 o 
   8   6   0      275.07      292.22      9.11 o 
  -5   7   0      526.54      522.14     17.42 o 
  -4   7   0      101.34       89.23      3.81 o 
  -3   7   0      263.34      241.44      5.67 o 
  -2   7   0       56.29       57.96      2.97 o 
  -1   7   0     1711.16     1677.69     19.32 o 
   0   7   0     2020.36     2066.30     21.75 o 
   1   7   0      218.12      223.62      4.50 o 
   2   7   0      694.89      703.95     11.72 o 
   3   7   0      886.87      922.33     16.45 o 
   4   7   0     1415.97     1464.59     45.94 o 
   5   7   0      821.33      851.49     28.22 o 
   6   7   0       66.45       70.86      5.70 o 
   7   7   0      276.58      322.16     12.91 o 
   8   7   0       13.85       14.11      3.30 o 
  -4   8   0      594.56      573.77     10.57 o 
  -3   8   0       36.99       35.78      2.72 o 
  -2   8   0     1527.96     1527.61     22.11 o 
  -1   8   0      507.41      533.95      8.93 o 
   0   8   0       36.86       37.31      2.36 o 
   1   8   0     1183.59     1148.34     14.87 o 
   2   8   0      337.68      337.69      8.01 o 
   3   8   0     1471.17     1506.33     26.12 o 
   4   8   0      658.76      659.64     24.02 o 
   5   8   0      388.87      408.03     16.51 o 
   6   8   0      589.72      569.56     21.02 o 
   7   8   0       58.82       69.66      6.00 o 
   8   8   0       90.37      100.88      7.21 o 
  -3   9   0      162.27      173.37      6.42 o 
  -2   9   0       22.43       23.44      5.17 o 
  -1   9   0     1184.39     1198.87     17.36 o 
   0   9   0      510.87      503.96      8.77 o 
   1   9   0       47.40       54.54      2.49 o 
   2   9   0     3635.19     3657.90     60.68 o 
   3   9   0      378.38      359.26      8.46 o 
   4   9   0     1969.38     2008.60     33.65 o 
   5   9   0      192.46      191.56     11.11 o 
   6   9   0      163.69      158.53      9.61 o 
   7   9   0      625.15      637.72     24.02 o 
  -2  10   0      373.67      366.83     12.79 o 
  -1  10   0        3.85        2.96      2.01 o 
   0  10   0      420.30      437.31      8.24 o 
   1  10   0      218.08      222.58      6.33 o 
   2  10   0      522.15      477.09      9.98 o 
   3  10   0      915.09      922.22     29.61 o 
   4  10   0        6.26        5.01      1.80 o 
   5  10   0      957.69     1018.13     36.33 o 
   6  10   0       58.54       69.96      7.81 o 
   7  10   0      190.99      169.34     10.81 o 
  -1  11   0      490.07      497.50     11.66 o 
   0  11   0       34.24       30.33      3.66 o 
   1  11   0      997.84      933.96     19.25 o 
   2  11   0      175.83      171.70      6.47 o 
   3  11   0      809.61      847.38     23.97 o 
   4  11   0      719.91      753.92     15.12 o 
   5  11   0        9.29        3.00      4.50 o 
   6  11   0      504.42      472.28     21.32 o 
   1  12   0      121.76      146.92      9.32 o 
   2  12   0      641.35      572.10     13.77 o 
   3  12   0      465.26      473.95     11.78 o 
   4  12   0      140.23      148.97      5.46 o 
  -3 -12   1      336.04      285.34      8.62 o 
  -2 -12   1      771.78      727.41     16.35 o 
  -6 -11   1      229.81      222.78     13.81 o 
  -5 -11   1       27.01       33.44      4.18 o 
  -4 -11   1      507.83      514.91     11.43 o 
  -3 -11   1      293.66      282.23      9.27 o 
  -2 -11   1      910.54      884.45     18.36 o 
  -1 -11   1      778.17      711.14     15.87 o 
   0 -11   1       26.80       39.79      2.84 o 
  -7 -10   1      352.53      304.15     15.31 o 
  -6 -10   1      428.07      456.07     20.12 o 
  -5 -10   1      405.34      408.03     18.62 o 
  -4 -10   1       39.91       46.17      3.74 o 
  -3 -10   1      805.41      833.15     22.65 o 
  -2 -10   1      596.37      587.17     21.63 o 
  -1 -10   1      521.88      531.58     11.92 o 
   0 -10   1      555.39      521.56      9.33 o 
   1 -10   1      113.96      114.42      4.86 o 
   2 -10   1      352.99      364.28     23.66 o 
  -7  -9   1      501.99      540.44     21.32 o 
  -6  -9   1       11.20       11.11      3.90 o 
  -5  -9   1      855.59      823.57     29.72 o 
  -4  -9   1     1388.82     1424.54     24.75 o 
  -3  -9   1      311.95      308.07      7.77 o 
  -2  -9   1      477.06      512.22     11.45 o 
  -1  -9   1      479.78      494.59      7.85 o 
   0  -9   1      744.26      758.33     11.94 o 
   1  -9   1      307.14      319.51      6.57 o 
   2  -9   1       35.34       33.03      3.43 o 
   3  -9   1      247.04      240.66      7.84 o 
  -8  -8   1      347.02      367.80     15.31 o 
  -7  -8   1       61.12       60.95      6.00 o 
  -6  -8   1      504.17      529.03     20.12 o 
  -5  -8   1      105.70       99.38      7.51 o 
  -4  -8   1      140.97      142.24      9.76 o 
  -3  -8   1     2823.09     2967.71     49.06 o 
  -2  -8   1      101.56       93.18      4.11 o 
  -1  -8   1     3386.13     3310.36     42.11 o 
   0  -8   1       93.39       79.54      3.18 o 
   1  -8   1      428.65      437.76      7.83 o 
   2  -8   1      712.30      715.91     12.11 o 
   3  -8   1       95.12       87.75      3.75 o 
   4  -8   1      619.72      642.62     13.56 o 
  -8  -7   1        9.65       16.81      3.60 o 
  -7  -7   1      131.20      132.41      7.51 o 
  -6  -7   1       11.45        9.61      3.30 o 
  -5  -7   1      981.36     1030.14     33.63 o 
  -4  -7   1      478.90      474.69     18.01 o 
  -3  -7   1      661.67      674.39     12.69 o 
  -2  -7   1      777.42      776.29     12.81 o 
  -1  -7   1        7.82        8.83      1.40 o 
   0  -7   1     1695.49     1681.52     18.13 o 
   1  -7   1     1170.51     1210.02     14.56 o 
   2  -7   1       13.48       13.00      1.83 o 
   3  -7   1      995.40      963.33     14.97 o 
   4  -7   1       34.10       30.85      3.31 o 
   5  -7   1       89.52       81.54      4.56 o 
  -8  -6   1      104.54      114.99      6.61 o 
  -7  -6   1      200.06      221.58      9.61 o 
  -6  -6   1      786.56      806.76     26.12 o 
  -5  -6   1      122.89      102.38      6.61 o 
  -3  -6   1      428.25      421.66     12.84 o 
  -2  -6   1     1263.04     1429.40     24.45 o 
  -1  -6   1      960.10      914.98     10.88 o 
   0  -6   1      446.44      492.94      6.34 o 
   1  -6   1      537.58      545.20      7.37 o 
   2  -6   1      568.17      532.62      8.24 o 
   3  -6   1      916.60      894.24     13.72 o 
   4  -6   1      995.42     1005.45     15.16 o 
   5  -6   1        0.16       -0.49      1.85 o 
  -8  -5   1      432.12      414.25     11.86 o 
  -7  -5   1      280.61      298.95      8.83 o 
  -6  -5   1      772.46      846.73     19.92 o 
  -5  -5   1     2319.32     2507.95     43.87 o 
  -4  -5   1       89.57       87.13      8.41 o 
  -3  -5   1      987.85      989.75     20.09 o 
  -2  -5   1     1875.06     2139.65     30.50 o 
  -1  -5   1      759.83      738.51      8.73 o 
   0  -5   1     2518.84     2680.83     27.12 o 
   1  -5   1       22.50       24.52      1.31 o 
   2  -5   1     1600.06     1683.14     22.57 o 
   3  -5   1      225.50      229.68      6.57 o 
   4  -5   1       88.69       91.34      3.08 o 
   5  -5   1      547.49      556.27     13.46 o 
   6  -5   1       11.93       10.64      2.94 o 
  -8  -4   1       65.85       73.75      4.03 o 
  -7  -4   1      376.61      359.80      7.63 o 
  -6  -4   1      146.45      159.20      3.46 o 
  -5  -4   1      243.65      188.87      3.88 o 
  -4  -4   1     1012.07     1047.40     15.92 o 
  -3  -4   1      405.35      476.39      9.07 o 
  -2  -4   1    13258.69    14317.20    348.04 o 
  -1  -4   1     6095.62     6802.58     88.57 o 
   0  -4   1     1109.09     1033.53     12.75 o 
   1  -4   1     7591.07     7886.58     76.99 o 
   2  -4   1      108.57      107.16      2.62 o 
   3  -4   1     2735.57     2795.54     39.83 o 
   4  -4   1      324.56      325.70      6.93 o 
   5  -4   1       53.99       51.81      3.91 o 
   6  -4   1      277.12      269.71      8.44 o 
   7  -4   1        6.80        6.85      3.90 o 
  -8  -3   1       92.73      101.00      7.06 o 
  -7  -3   1      148.71      149.97      4.03 o 
  -6  -3   1      375.55      408.43     10.43 o 
  -5  -3   1      875.65      897.41     15.77 o 
  -4  -3   1      592.27      539.65      9.89 o 
  -3  -3   1     2504.14     2402.24     34.44 o 
  -1  -3   1     2748.33     2903.53     35.55 o 
   0  -3   1     2953.63     3069.91     46.25 o 
   1  -3   1     3957.87     4308.31     42.80 o 
   2  -3   1     7146.16     7295.28    139.17 o 
   3  -3   1      170.10      217.55      3.62 o 
   4  -3   1     1374.03     1360.77     25.04 o 
   5  -3   1      320.20      311.54      8.34 o 
   6  -3   1       68.26       68.61      4.28 o 
   7  -3   1      118.45      123.78      5.81 o 
  -8  -2   1       19.74       26.90      3.30 o 
  -7  -2   1      550.92      648.61     21.32 o 
  -6  -2   1       12.99       18.98      1.18 o 
  -5  -2   1      681.58      753.45     16.87 o 
  -4  -2   1     2307.60     2253.52     45.86 o 
  -3  -2   1     1564.21     1808.53     38.43 o 
  -2  -2   1      918.35      748.49     13.52 o 
  -1  -2   1     3763.73     4177.46     80.10 o 
   0  -2   1      366.32      316.65      4.43 o 
   1  -2   1     1123.33     1229.38     14.18 o 
   2  -2   1     1225.91     1318.80     14.23 o 
   3  -2   1     2423.66     2424.54     48.85 o 
   4  -2   1       41.09       35.13      5.40 o 
   5  -2   1     1088.94     1174.32     22.00 o 
   6  -2   1       63.34       64.78      6.78 o 
   7  -2   1      274.29      278.14     11.63 o 
  -8  -1   1      205.85      223.53      8.39 o 
  -7  -1   1      169.32      195.57      5.53 o 
  -6  -1   1     1689.37     1759.44     23.25 o 
  -5  -1   1       55.94       68.71      1.83 o 
  -4  -1   1     6911.49     7087.89    114.17 o 
  -3  -1   1     3217.59     3563.38     57.62 o 
  -2  -1   1     3678.75     4144.97     82.22 o 
  -1  -1   1     7765.71     8329.09    127.94 o 
   0  -1   1     2946.87     2757.14     34.66 o 
   1  -1   1     2610.64     2535.07     35.17 o 
   3  -1   1     3417.51     3622.20     51.77 o 
   4  -1   1      570.42      556.73     25.37 o 
   5  -1   1        6.43        5.53      1.63 o 
   6  -1   1      653.86      685.15     13.96 o 
   7  -1   1        1.81        1.02      1.78 o 
   8  -1   1       29.31       28.21      3.13 o 
  -8   0   1      222.71      225.20      6.88 o 
  -7   0   1        3.03        0.39      1.76 o 
  -6   0   1       10.61        5.83      2.29 o 
  -5   0   1     1828.69     1916.24     36.07 o 
  -4   0   1        9.38       14.76      2.53 o 
  -3   0   1     3543.60     3446.65     43.48 o 
  -2   0   1       50.53       32.79      2.12 o 
  -1   0   1    14669.58    13936.48    292.74 o 
   0   0   1    11098.10       -3.00      3.00 o 
   1   0   1     1635.11     1734.32     24.91 o 
   2   0   1    27375.72    29384.42    412.17 o 
   3   0   1     5447.25     5892.13     82.92 o 
   4   0   1       11.91        6.49      1.53 o 
   5   0   1      836.04      768.60     12.27 o 
   6   0   1        6.01        4.51      1.77 o 
   7   0   1      107.53      113.45     13.08 o 
   8   0   1      139.62      145.27      5.38 o 
  -8   1   1       26.20       25.84      3.10 o 
  -7   1   1      213.29      218.56      6.65 o 
  -6   1   1      432.16      438.91      9.96 o 
  -5   1   1      118.51      120.43      6.08 o 
  -4   1   1     1083.16     1087.63     19.41 o 
  -3   1   1       34.84       31.45      1.38 o 
  -1   1   1    17850.18    16581.54    637.57 o 
   0   1   1      924.11      465.68     12.61 o 
   1   1   1    13044.49    13671.92    387.31 o 
   2   1   1    21681.56    22998.70    654.83 o 
   3   1   1     2125.37     2033.55     60.05 o 
   4   1   1       32.00       25.20      1.56 o 
   5   1   1      522.79      560.10     23.27 o 
   6   1   1     1601.47     1676.51     24.73 o 
   7   1   1        5.02        6.17      1.57 o 
   8   1   1      343.01      357.12      8.53 o 
  -7   2   1      104.89      113.38      5.99 o 
  -6   2   1      169.11      194.71      6.23 o 
  -5   2   1      348.09      354.58      8.62 o 
  -3   2   1     1633.83     1473.81     84.52 o 
  -2   2   1      128.84      183.57      4.48 o 
  -1   2   1     1202.50     1287.68     13.80 o 
   0   2   1     3732.10     4021.47     42.28 o 
   1   2   1     1607.22     1898.46     37.79 o 
   2   2   1     2095.36     2052.27     41.05 o 
   3   2   1      842.93       -0.90      1.20 o 
   4   2   1       46.08       25.22      3.60 o 
   5   2   1      488.20      512.82     19.52 o 
   6   2   1      111.64      114.69      5.55 o 
   7   2   1      336.03      377.52     12.34 o 
   8   2   1        9.74       14.18      2.00 o 
  -7   3   1      414.73      423.76     11.15 o 
  -6   3   1      150.53      143.67      9.66 o 
  -5   3   1      334.36      346.37      8.89 o 
  -4   3   1      412.78      382.55     16.98 o 
  -3   3   1     1035.41     1061.30     12.95 o 
  -2   3   1     6860.46     7285.71     86.45 o 
  -1   3   1       21.12       11.51      1.19 o 
   0   3   1     2246.11     2208.98     40.64 o 
   1   3   1     2264.77     2238.40     32.76 o 
   2   3   1     4104.08     4292.89    167.99 o 
   3   3   1     2550.57     2635.67     42.81 o 
   4   3   1       24.44       27.49      1.95 o 
   5   3   1      494.88      442.86     17.11 o 
   6   3   1      109.34       93.38      7.81 o 
   7   3   1      153.32      128.20      9.31 o 
   8   3   1       44.88       52.24      7.51 o 
  -7   4   1       16.08       22.14      3.36 o 
  -6   4   1      333.01      325.52      9.45 o 
  -5   4   1       14.48       13.64      2.58 o 
  -4   4   1     2082.82     2127.99     38.35 o 
  -3   4   1      754.62      795.24     11.28 o 
  -2   4   1      910.05      932.08     11.96 o 
  -1   4   1     1827.37     1626.35     16.80 o 
   0   4   1     1677.11     1894.19     20.89 o 
   1   4   1     6056.25     6325.66     79.97 o 
   2   4   1     3411.99     3413.64     47.02 o 
   3   4   1      653.49      704.23     23.74 o 
   4   4   1     5389.44     5525.92     90.77 o 
   5   4   1      349.97      350.68      8.87 o 
   6   4   1      229.32      232.62      6.37 o 
   7   4   1      396.14      389.72     17.71 o 
   8   4   1       37.61       46.84      7.21 o 
   9   4   1       57.55       68.16      9.31 o 
  -6   5   1        5.81        5.51      2.71 o 
  -5   5   1      239.92      223.89      7.65 o 
  -4   5   1       52.54       53.09      2.43 o 
  -3   5   1     1760.97     1805.49     24.31 o 
  -2   5   1      693.55      698.50      9.65 o 
  -1   5   1       91.79       92.01      2.40 o 
   0   5   1     2449.59     2567.44     28.04 o 
   1   5   1       54.40       67.66      1.76 o 
   2   5   1     3863.20     3985.28     49.66 o 
   3   5   1     1880.14     1986.57     41.07 o 
   4   5   1        1.41        1.51      1.84 o 
   5   5   1     1308.81     1352.08     20.27 o 
   6   5   1        6.69        9.79      1.10 o 
   7   5   1      816.50      922.06     16.67 o 
   8   5   1      266.10      259.41     14.71 o 
  -6   6   1       16.60       14.33      3.41 o 
  -5   6   1        3.05       -1.30      1.90 o 
  -4   6   1      397.88      384.62      7.31 o 
  -3   6   1      110.30      112.40      3.58 o 
  -2   6   1     1225.77     1128.85     14.87 o 
  -1   6   1      903.92      909.52     10.39 o 
   0   6   1      442.33      427.09      5.58 o 
   1   6   1     1765.98     1848.21     20.34 o 
   2   6   1        7.52       11.79      1.40 o 
   3   6   1     1051.57     1159.28     18.82 o 
   4   6   1      539.27       -0.90      0.90 o 
   5   6   1      171.63      145.92      7.21 o 
   6   6   1      611.94      618.20     20.42 o 
   7   6   1      107.01      127.75      9.16 o 
   8   6   1      234.51      214.75      8.26 o 
  -5   7   1      510.79      490.29     10.87 o 
  -4   7   1        2.32        3.35      1.63 o 
  -3   7   1      226.05      253.00      7.16 o 
  -2   7   1      471.33      464.33      9.50 o 
  -1   7   1      583.82      604.41      8.22 o 
   0   7   1      803.30      801.53      9.53 o 
   1   7   1     1372.67     1385.63     17.12 o 
   2   7   1     2560.99     2543.35     42.20 o 
   3   7   1       31.21       22.18      1.59 o 
   4   7   1      213.34      189.45      9.61 o 
   5   7   1     1007.73      973.99     31.53 o 
   6   7   1      108.97      119.20      7.21 o 
   7   7   1      625.07      624.51     21.32 o 
   8   7   1        0.24        4.80      2.70 o 
  -4   8   1      203.20      192.47      5.43 o 
  -3   8   1      282.50      302.55      6.80 o 
  -2   8   1     3220.44     3075.03     41.00 o 
  -1   8   1      627.95      668.91      9.49 o 
   0   8   1     1549.80     1583.17     21.52 o 
   1   8   1     2637.31     2705.36     32.01 o 
   2   8   1       10.40        7.31      2.02 o 
   3   8   1     1409.01     1418.39     24.62 o 
   4   8   1      388.03      362.09     15.31 o 
   5   8   1     1055.23     1033.44     34.23 o 
   6   8   1      269.77      275.62     12.31 o 
   7   8   1       37.60       40.83      5.10 o 
   8   8   1      206.99      214.97     10.51 o 
  -3   9   1      308.65      320.33      9.06 o 
  -2   9   1      164.53      152.77      9.33 o 
  -1   9   1      507.54      502.73      8.77 o 
   0   9   1      133.55      134.17      4.03 o 
   1   9   1      944.40      970.93     13.10 o 
   2   9   1     1002.02     1069.41     20.10 o 
   3   9   1       23.74       22.41      2.86 o 
   4   9   1     3356.42     3582.54     71.42 o 
   5   9   1      265.10      275.32     13.51 o 
   6   9   1      853.27      871.01     30.62 o 
   7   9   1      330.73      332.07     15.01 o 
   8   9   1        5.26       15.61      4.20 o 
  -2  10   1      343.94      313.94      9.22 o 
  -1  10   1       64.20       63.36      3.87 o 
   0  10   1      357.93      372.24      7.38 o 
   1  10   1       69.48       70.23      3.87 o 
   2  10   1     1240.50     1199.70     23.23 o 
   3  10   1     1098.96     1144.32     21.44 o 
   4  10   1      971.03      925.15     17.18 o 
   5  10   1      340.52      389.42     18.01 o 
   6  10   1       34.14       55.24      6.91 o 
   7  10   1      224.63      191.26     11.41 o 
  -1  11   1      657.04      645.94     13.09 o 
   0  11   1       33.39       29.52      2.80 o 
   1  11   1      557.54      552.94     16.67 o 
   2  11   1       12.11       13.09      2.67 o 
   3  11   1      577.50      591.68     11.68 o 
   4  11   1      943.37      960.64     18.33 o 
   5  11   1      311.08      309.25     16.51 o 
   6  11   1      264.62      277.13     15.31 o 
   1  12   1      212.58      224.84      7.98 o 
   2  12   1     1199.51     1185.15     23.48 o 
   3  12   1      387.89      411.16      9.51 o 
   4  12   1      165.46      154.98      6.31 o 
   5  12   1      222.78      208.75     16.06 o 
  -5 -11   2       31.85       32.43      5.25 o 
  -4 -11   2      749.27      738.83     15.12 o 
  -3 -11   2        9.25        9.42      2.50 o 
  -2 -11   2     1039.69     1004.07     20.42 o 
  -1 -11   2      946.90     1003.63     20.58 o 
   0 -11   2      241.21      257.17      6.15 o 
  -6 -10   2      261.14      290.34     15.01 o 
  -5 -10   2      515.24      502.01     21.62 o 
  -4 -10   2       85.58      103.60      4.95 o 
  -3 -10   2      540.59      553.57     12.25 o 
  -2 -10   2      217.84      214.28      8.05 o 
  -1 -10   2      461.54      424.40      9.43 o 
   0 -10   2      183.94      172.28      4.91 o 
   1 -10   2       36.42       31.57      3.10 o 
   2 -10   2      363.65      379.53     10.68 o 
  -7  -9   2      195.06      217.68     12.01 o 
  -6  -9   2        4.38        6.00      3.90 o 
  -5  -9   2     1156.81     1173.65     39.93 o 
  -4  -9   2      337.22      333.49      8.87 o 
  -3  -9   2       97.39       95.13      4.31 o 
  -2  -9   2     1842.75     1850.82     32.66 o 
  -1  -9   2      168.87      163.11      8.07 o 
   0  -9   2      794.38      830.50     12.89 o 
   1  -9   2      266.56      271.66      7.78 o 
   2  -9   2      257.07      237.58      7.65 o 
   3  -9   2      204.29      209.47      8.23 o 
  -8  -8   2       78.12       76.86      7.21 o 
  -7  -8   2        5.00        3.00      3.30 o 
  -6  -8   2      729.74      763.52     27.02 o 
  -5  -8   2      204.79      205.67     11.11 o 
  -4  -8   2      866.11      906.72     16.17 o 
  -3  -8   2      269.73      287.29      8.48 o 
  -2  -8   2       15.03       14.49      3.56 o 
  -1  -8   2     1052.28     1110.99     15.70 o 
   0  -8   2      317.87      341.28      6.54 o 
   1  -8   2     1621.91     1640.61     28.50 o 
   2  -8   2      276.24      271.90      6.47 o 
   3  -8   2       10.86       10.94      2.11 o 
   4  -8   2      190.41      175.59      5.58 o 
  -8  -7   2       33.50       33.63      4.50 o 
  -7  -7   2      234.96      232.39     10.81 o 
  -6  -7   2       10.79        7.81      3.00 o 
  -5  -7   2     1084.32     1106.70     36.03 o 
  -4  -7   2      487.71      490.60     18.92 o 
  -3  -7   2      686.01      685.79     12.99 o 
  -2  -7   2     3165.50     3274.02     46.89 o 
  -1  -7   2     1075.78     1092.48     15.17 o 
   0  -7   2     2218.89     2217.90     23.34 o 
   1  -7   2      218.94      228.27      4.28 o 
   2  -7   2      636.37      637.63     10.77 o 
   3  -7   2      734.32      743.83     12.25 o 
   4  -7   2      126.22      108.10      3.98 o 
   5  -7   2      191.73      209.94      7.17 o 
  -8  -6   2        8.32        4.50      3.00 o 
  -7  -6   2       27.99       30.02      3.90 o 
  -6  -6   2     1108.75     1083.88     34.23 o 
  -5  -6   2       54.93       51.64      4.80 o 
  -4  -6   2     1229.73     1255.02     39.33 o 
  -3  -6   2      775.28      803.51     18.59 o 
  -2  -6   2      626.26      676.10     12.81 o 
  -1  -6   2     1245.32     1219.31     14.02 o 
   0  -6   2       68.49       75.81      2.21 o 
   1  -6   2      802.17      831.75     10.43 o 
   2  -6   2      675.86      702.79     13.23 o 
   3  -6   2      293.06      287.67      6.15 o 
   4  -6   2      510.44      502.78      8.91 o 
   5  -6   2      205.29      218.10      6.42 o 
  -8  -5   2      253.45      278.67      9.16 o 
  -7  -5   2       69.01       62.69      4.13 o 
  -6  -5   2      606.83      650.04     16.28 o 
  -5  -5   2     2709.44     2803.38     81.67 o 
  -4  -5   2       43.14        1.20      1.20 o 
  -3  -5   2     7137.54     7736.56    121.64 o 
  -2  -5   2       21.62       29.51      2.37 o 
  -1  -5   2      786.01      784.84      9.28 o 
   0  -5   2     3153.78     3163.61     37.27 o 
   1  -5   2       29.53       23.60      1.32 o 
   2  -5   2     1448.05     1574.35     19.54 o 
   3  -5   2      306.27      310.36      6.04 o 
   4  -5   2     1038.21     1022.69     14.97 o 
   5  -5   2       90.91      103.78      5.42 o 
   6  -5   2       74.45       70.95      6.35 o 
  -8  -4   2       12.08       17.92      2.66 o 
  -7  -4   2      379.60      417.18     11.46 o 
  -6  -4   2      296.67      335.93      7.42 o 
  -5  -4   2      677.95      644.99     10.56 o 
  -4  -4   2      447.14      440.87      8.49 o 
  -3  -4   2      340.40      388.38      9.55 o 
  -2  -4   2     6777.74     7296.50    154.35 o 
  -1  -4   2      164.70      145.59      2.49 o 
   0  -4   2     4921.49     5047.22     79.75 o 
   1  -4   2     6668.67     7005.78     64.77 o 
   2  -4   2       15.56       15.26      1.31 o 
   3  -4   2     2999.10     3141.44     40.45 o 
   4  -4   2       86.17       87.78      2.64 o 
   5  -4   2      312.33      308.43      8.71 o 
   6  -4   2      414.04      379.67     10.50 o 
  -8  -3   2      108.82      106.33      5.25 o 
  -7  -3   2        4.05        7.45      1.90 o 
  -6  -3   2      602.07      648.67     15.56 o 
  -5  -3   2      417.43      428.21      7.25 o 
  -4  -3   2     1070.27     1002.35     65.22 o 
  -3  -3   2     3325.42     3456.22     56.86 o 
  -2  -3   2      175.76      249.85      9.28 o 
  -1  -3   2     5490.94     5838.59     70.93 o 
   0  -3   2      677.33      637.42      8.33 o 
   1  -3   2     2912.76     3207.45     33.82 o 
   2  -3   2     1924.36     2022.32     23.93 o 
   3  -3   2      242.27      245.57      4.81 o 
   4  -3   2     2196.30     2127.78     37.46 o 
   5  -3   2       76.93       83.82      5.46 o 
   6  -3   2       95.06      100.45      4.84 o 
   7  -3   2      244.39      249.81     10.90 o 
  -8  -2   2       40.47       53.30      9.01 o 
  -7  -2   2      500.07      492.32     15.01 o 
  -6  -2   2       22.47       24.87      1.59 o 
  -5  -2   2     2149.47     2363.58     34.18 o 
  -4  -2   2      582.93      586.32     10.76 o 
  -3  -2   2     2110.06     2393.87     34.29 o 
  -1  -2   2      289.28      328.08      4.21 o 
   0  -2   2     2196.58     2005.16     25.88 o 
   1  -2   2     1532.43     1641.23     18.78 o 
   2  -2   2     4748.08     5312.49     87.79 o 
   3  -2   2      292.93      280.97      4.41 o 
   4  -2   2      170.19       78.96      5.40 o 
   5  -2   2      211.89      197.70      5.91 o 
   6  -2   2       53.36       53.83      3.60 o 
   7  -2   2      195.45      200.16      8.23 o 
  -8  -1   2       24.87       28.97      3.77 o 
  -7  -1   2      583.49      585.82     15.65 o 
  -6  -1   2     1184.27     1228.71     18.90 o 
  -5  -1   2      294.32      361.97      5.69 o 
  -4  -1   2     4260.98     4321.22     70.85 o 
  -3  -1   2     1977.90     2244.07     32.11 o 
  -2  -1   2     3015.44     3056.13    202.98 o 
  -1  -1   2     4258.34     3212.01     89.77 o 
   0  -1   2      256.38      411.12      6.42 o 
   1  -1   2     8681.53     8835.07    108.62 o 
   2  -1   2     2875.98     1652.84     49.84 o 
   3  -1   2      459.08      371.72      7.69 o 
   4  -1   2      995.79     1043.11     22.94 o 
   5  -1   2      546.18      581.59     11.85 o 
   6  -1   2      244.09      248.57      6.69 o 
   7  -1   2       88.12       99.10      4.45 o 
   8  -1   2       63.10       50.86      5.19 o 
  -8   0   2       92.29       96.33      4.73 o 
  -7   0   2      238.55      238.23      7.04 o 
  -6   0   2      697.04      670.86     14.61 o 
  -5   0   2      734.92      755.23     10.93 o 
  -4   0   2       59.81       66.16      1.98 o 
  -3   0   2     8832.16     8793.12    123.09 o 
  -1   0   2     5192.56     4967.67     80.31 o 
   0   0   2     2713.57     3150.25     44.02 o 
   1   0   2     1958.94     2328.90     37.95 o 
   2   0   2    32265.98    21508.29    608.59 o 
   3   0   2     1832.90     1834.00     26.48 o 
   4   0   2     2438.81     2533.48     42.25 o 
   5   0   2     1115.90     1075.58     16.64 o 
   6   0   2        1.72        0.46      1.37 o 
   7   0   2      109.42      110.07      4.35 o 
   8   0   2        0.92        1.02      1.87 o 
  -8   1   2       37.34       32.25      3.46 o 
  -7   1   2       91.81      103.65      4.76 o 
  -6   1   2       62.41       66.45      3.84 o 
  -5   1   2      285.20      267.71      6.79 o 
  -4   1   2     1102.36     1074.05     24.66 o 
  -3   1   2        0.36       -0.48      0.48 o 
  -2   1   2     2748.06     2072.11    112.21 o 
  -1   1   2      105.77      179.89      4.55 o 
   0   1   2       16.86       25.44      0.76 o 
   1   1   2     6290.86     5727.46    163.33 o 
   2   1   2    15170.82    17142.58    601.09 o 
   3   1   2     5971.89     6483.47    178.04 o 
   4   1   2     1152.36     1336.60     27.82 o 
   5   1   2     1680.24     1860.85     27.08 o 
   6   1   2      707.01      677.50     10.94 o 
   7   1   2        2.40        3.97      1.57 o 
   8   1   2      391.09      398.49      9.21 o 
  -7   2   2        7.20        6.78      2.43 o 
  -6   2   2      724.60      770.80     16.01 o 
  -5   2   2      114.19      111.27      4.39 o 
  -4   2   2      528.91        0.03      0.77 o 
  -3   2   2     2453.79     2467.34     50.52 o 
  -2   2   2      567.35      556.06      7.06 o 
  -1   2   2     1094.93     1013.91     11.09 o 
   0   2   2     4011.42     4491.30     41.71 o 
   1   2   2    14557.39    16403.77    700.32 o 
   2   2   2       66.45      112.82      2.39 o 
   3   2   2      232.18      260.61      9.91 o 
   4   2   2      402.45      378.61     14.11 o 
   5   2   2      255.76      320.96     13.51 o 
   6   2   2       12.69       18.14      1.67 o 
   7   2   2      248.19      272.11      5.08 o 
   8   2   2       23.78       21.65      2.00 o 
  -7   3   2      449.55      449.27     14.27 o 
  -6   3   2       59.36       57.86      3.97 o 
  -5   3   2      209.08      181.58      6.21 o 
  -4   3   2     1042.32     1048.36     67.96 o 
  -3   3   2      101.47       89.22      2.04 o 
  -2   3   2     4085.84     4089.61     46.83 o 
  -1   3   2      525.96      586.71      6.20 o 
   0   3   2     3893.02     3950.44     41.89 o 
   1   3   2     3274.16     3274.95    135.59 o 
   2   3   2     1585.12     1615.28     35.43 o 
   3   3   2     1549.87     1575.14     22.51 o 
   4   3   2      376.55      453.97     16.21 o 
   5   3   2       68.89       70.26      6.31 o 
   6   3   2     1195.92     1253.22     41.13 o 
   7   3   2      165.55      177.44     11.11 o 
   8   3   2      106.08      109.59      9.91 o 
  -7   4   2      208.06      208.77      8.89 o 
  -6   4   2       36.74       35.89      4.35 o 
  -5   4   2       41.08       48.26      3.66 o 
  -4   4   2     1531.05     1479.96     19.94 o 
  -3   4   2      929.44      990.08     12.68 o 
  -2   4   2     1116.17     1170.12     14.60 o 
  -1   4   2    10233.80    10707.79    114.44 o 
   0   4   2      164.14      186.00      3.36 o 
   1   4   2     5137.55     5336.65     64.96 o 
   2   4   2     2507.34     2559.79     45.84 o 
   3   4   2     2727.73     2691.86     44.31 o 
   4   4   2     3086.30     3076.88     50.95 o 
   5   4   2        6.00       11.54      1.58 o 
   6   4   2      677.72      665.94     24.32 o 
   7   4   2      230.10      237.19     12.91 o 
   8   4   2       23.91       20.42      5.40 o 
   9   4   2       62.56       69.36      9.31 o 
  -6   5   2       59.41       61.27      4.74 o 
  -5   5   2       87.45       93.07      5.20 o 
  -4   5   2        0.77       -0.51      1.15 o 
  -3   5   2      884.65      864.89     12.83 o 
  -2   5   2      318.22      275.23      4.87 o 
  -1   5   2      172.72      150.88      2.72 o 
   0   5   2     1676.92     1638.75     18.41 o 
   1   5   2     1300.05     1463.27     16.13 o 
   2   5   2     9361.69    10437.39    155.83 o 
   3   5   2     1977.32     2197.83     45.32 o 
   4   5   2      402.11      434.65     14.98 o 
   5   5   2     1114.93     1193.33     24.10 o 
   6   5   2        6.97       10.04      1.11 o 
   7   5   2      623.29      656.51     30.02 o 
   8   5   2       75.12       90.97      9.31 o 
  -6   6   2       29.08       31.36      3.97 o 
  -5   6   2       40.42       40.28      3.27 o 
  -4   6   2      629.68      624.22     10.28 o 
  -3   6   2       15.69       14.83      1.77 o 
  -2   6   2      376.16      412.75      6.78 o 
  -1   6   2      273.48      263.41      4.10 o 
   0   6   2      930.10      897.96     10.17 o 
   1   6   2     1939.85     2082.75     21.39 o 
   2   6   2      235.88      253.12      5.06 o 
   3   6   2     1873.87     1982.11     27.80 o 
   4   6   2      201.74       -0.30      0.90 o 
   5   6   2      918.98      940.36     29.42 o 
   6   6   2      837.70      884.52     27.62 o 
   7   6   2       17.71       23.01      5.25 o 
   8   6   2      184.09      179.29      6.37 o 
  -5   7   2      198.64      193.64      6.36 o 
  -4   7   2        1.41       -0.22      1.57 o 
  -3   7   2     3056.79     2876.70     38.36 o 
  -2   7   2      116.15      137.68      4.97 o 
  -1   7   2      651.41      642.60      8.59 o 
   0   7   2      428.35      432.80      5.97 o 
   1   7   2      928.80      920.54     11.91 o 
   2   7   2     2063.19     2253.03     37.65 o 
   3   7   2      129.10      117.10      3.70 o 
   4   7   2      965.46     1007.02     32.73 o 
   5   7   2      225.61      220.38     10.21 o 
   6   7   2      247.30      276.83     11.41 o 
   7   7   2      257.12      250.70     10.51 o 
   8   7   2        3.28       -1.20      2.10 o 
  -4   8   2      130.26      146.09      4.77 o 
  -3   8   2      119.02      129.08      5.85 o 
  -2   8   2     1573.82     1612.70     22.99 o 
  -1   8   2        0.33       -1.03      1.34 o 
   0   8   2     7161.70     7144.74     81.20 o 
   1   8   2     3561.96     3655.78     46.70 o 
   2   8   2       22.82       25.83      2.62 o 
   3   8   2     1894.76     1949.12     32.86 o 
   4   8   2        7.73        8.11      3.60 o 
   5   8   2      323.20      324.56     13.81 o 
   6   8   2      937.83      860.50     29.12 o 
   7   8   2      235.95      229.69     10.81 o 
   8   8   2      139.59      157.33      8.71 o 
  -3   9   2      333.63      331.95      9.24 o 
  -2   9   2      149.05      153.70      7.72 o 
  -1   9   2     1014.00     1016.81     23.23 o 
   0   9   2       11.48       10.48      2.04 o 
   1   9   2     2126.64     2177.20     26.47 o 
   2   9   2      116.12      129.35      4.40 o 
   3   9   2      707.51      766.61     14.81 o 
   4   9   2     1956.27     2056.66     57.35 o 
   5   9   2       42.19       51.64      6.31 o 
   6   9   2     1091.72     1161.64     38.73 o 
   7   9   2      191.35      196.96     10.81 o 
   8   9   2       59.91       71.46      6.91 o 
  -2  10   2      348.54      342.51      9.61 o 
  -1  10   2      274.88      270.36      6.23 o 
   0  10   2      560.56      563.63      9.68 o 
   1  10   2       22.02       28.09      3.99 o 
   2  10   2      384.40      403.70      8.80 o 
   3  10   2      202.89      222.11      6.62 o 
   4  10   2      291.02      269.13      7.76 o 
   5  10   2     1612.75     1717.10     55.85 o 
   6  10   2       40.69       29.42      5.70 o 
   7  10   2      448.48      468.38     19.82 o 
  -1  11   2      330.06      298.14      8.54 o 
   0  11   2      248.59      225.25      5.52 o 
   1  11   2      569.41      549.15     12.91 o 
   2  11   2        5.13        6.39      2.46 o 
   3  11   2     1151.20     1144.41     19.25 o 
   4  11   2       45.59       49.75      3.25 o 
   5  11   2      282.53      314.36     16.51 o 
   6  11   2      125.20      132.41     10.21 o 
   1  12   2      303.15      302.43     15.31 o 
   2  12   2     1447.16     1398.31     26.72 o 
   3  12   2      130.75      129.32      7.98 o 
   4  12   2      371.04      367.64      9.20 o 
   5  12   2      518.71      505.06     14.86 o 
  -5 -11   3      115.52      134.81      7.13 o 
  -4 -11   3      449.31      489.08     11.54 o 
  -3 -11   3       15.65       15.80      2.86 o 
  -2 -11   3      791.80      763.60     19.83 o 
  -1 -11   3      251.34      249.82      8.30 o 
   0 -11   3      105.77       99.32      4.95 o 
  -6 -10   3      407.98      357.59     17.41 o 
  -5 -10   3      347.76      349.18     17.41 o 
  -4 -10   3      401.19      426.41      9.78 o 
  -3 -10   3      857.79      871.21     17.50 o 
  -2 -10   3        3.02       -1.20      2.34 o 
  -1 -10   3      394.27      401.21     11.96 o 
   0 -10   3      364.93      371.48      7.52 o 
   1 -10   3      225.52      247.55      7.67 o 
  -7  -9   3      204.71      199.96     11.71 o 
  -6  -9   3       28.82       18.01      4.80 o 
  -5  -9   3      132.80      157.63     10.51 o 
  -4  -9   3      391.29      423.68      9.28 o 
  -3  -9   3      690.44      680.77     14.05 o 
  -2  -9   3     1526.23     1490.31     27.07 o 
  -1  -9   3       47.51       52.72      3.18 o 
   0  -9   3      313.43      326.13      8.41 o 
   1  -9   3      400.39      403.03      9.09 o 
   2  -9   3      165.22      156.12      6.30 o 
   3  -9   3      281.08      309.87      9.24 o 
  -7  -8   3      116.28      105.09      7.81 o 
  -6  -8   3      577.50      545.54     21.32 o 
  -5  -8   3      179.64      162.43      9.91 o 
  -4  -8   3     1146.39     1145.21     26.52 o 
  -3  -8   3     1070.60     1033.30     23.95 o 
  -2  -8   3       75.25       96.74      4.25 o 
  -1  -8   3     2009.76     2073.35     27.33 o 
   0  -8   3       24.38       23.58      2.07 o 
   1  -8   3     1370.17     1372.15     19.32 o 
   2  -8   3      195.84      175.41      6.60 o 
   3  -8   3      167.57      158.34      4.96 o 
   4  -8   3      224.45      236.06      6.19 o 
  -8  -7   3       48.65       58.55      6.00 o 
  -7  -7   3      204.55      195.76     10.21 o 
  -6  -7   3        3.56        4.50      3.00 o 
  -5  -7   3      356.62      390.02     15.91 o 
  -4  -7   3      197.76      215.58     11.11 o 
  -3  -7   3     2014.83     2077.52     34.89 o 
  -2  -7   3      407.84      429.26      9.37 o 
  -1  -7   3      151.25      159.72      3.89 o 
   0  -7   3     5162.27     5109.54     63.77 o 
   1  -7   3       56.07       55.25      2.29 o 
   2  -7   3     2040.21     2002.82     27.73 o 
   3  -7   3      396.83      391.46      7.95 o 
   4  -7   3        0.33       -1.73      2.52 o 
  -8  -6   3       47.84       34.23      4.50 o 
  -7  -6   3      393.44      406.23     15.61 o 
  -6  -6   3      359.87      351.89     14.11 o 
  -5  -6   3      277.50      313.76     12.91 o 
  -4  -6   3     2142.28     2162.96     65.15 o 
  -3  -6   3      389.59      420.66      8.60 o 
  -2  -6   3     1925.92     2071.12     30.19 o 
  -1  -6   3     1450.11     1498.86     18.24 o 
   0  -6   3     2022.20     2133.45     23.66 o 
   1  -6   3      575.50      577.74      7.83 o 
   2  -6   3      119.46      117.79      3.73 o 
   3  -6   3      419.95      401.66      8.07 o 
   4  -6   3       16.39       17.23      1.93 o 
   5  -6   3       69.65       69.15      4.05 o 
  -8  -5   3      314.34      305.66      9.99 o 
  -7  -5   3        1.69       -1.31      2.12 o 
  -6  -5   3      565.41      542.54     18.62 o 
  -5  -5   3     2431.60     2526.85     74.46 o 
  -4  -5   3      771.75        0.30      0.90 o 
  -3  -5   3     3482.79     3765.58     52.38 o 
  -2  -5   3       72.35       98.86      2.97 o 
  -1  -5   3     4001.27     4340.19     45.83 o 
   0  -5   3     2838.94     3142.62     33.70 o 
   1  -5   3      417.48      391.79      5.25 o 
   2  -5   3      570.28      579.12      7.98 o 
   3  -5   3       22.43       24.49      2.00 o 
   4  -5   3      725.11      758.74     11.79 o 
   5  -5   3      353.47      360.90     10.22 o 
   6  -5   3       84.35       74.16      5.28 o 
  -8  -4   3       18.10       23.13      5.10 o 
  -7  -4   3      224.31      236.89      7.89 o 
  -6  -4   3      369.10      394.57     11.86 o 
  -5  -4   3      813.22      766.96     18.25 o 
  -4  -4   3     2209.22     2463.09     50.41 o 
  -3  -4   3     2272.58     2276.50     44.33 o 
  -2  -4   3     5558.81     5718.71    140.98 o 
  -1  -4   3     1207.24     1616.27     20.43 o 
   0  -4   3     4818.83     5010.44     49.26 o 
   1  -4   3     3053.05     3203.74     34.12 o 
   2  -4   3     1017.21      988.06     13.88 o 
   3  -4   3     3191.14     3279.77     42.19 o 
   4  -4   3        2.30        4.19      1.46 o 
   5  -4   3      595.99      571.03     13.33 o 
   6  -4   3       13.01       15.20      4.56 o 
  -8  -3   3      119.38      128.03      5.86 o 
  -7  -3   3       17.79       13.35      2.42 o 
  -6  -3   3      365.19      389.07     10.81 o 
  -5  -3   3      473.18      461.42      7.99 o 
  -4  -3   3     2068.97     2151.09     48.10 o 
  -3  -3   3      807.54      799.82     14.33 o 
  -2  -3   3      338.50      222.42      3.96 o 
  -1  -3   3     9378.48     9749.55     94.53 o 
   0  -3   3     1786.74     1892.61     24.84 o 
   1  -3   3      853.21      789.42      8.65 o 
   2  -3   3      760.07      659.16     13.81 o 
   3  -3   3      617.88      696.29      9.21 o 
   4  -3   3     2300.56     2241.05     39.37 o 
   5  -3   3        2.82        2.37      1.90 o 
   6  -3   3      314.58      325.32      9.08 o 
   7  -3   3       35.82       38.97      3.90 o 
  -8  -2   3      263.50      280.04     13.06 o 
  -7  -2   3      684.67      674.88     27.47 o 
  -6  -2   3       73.86       90.19      4.50 o 
  -5  -2   3      741.42      832.05     13.11 o 
  -4  -2   3      192.12      236.23      6.85 o 
  -3  -2   3     3335.43     3897.94     55.49 o 
  -2  -2   3     4497.24     4279.52     69.55 o 
  -1  -2   3     1143.03     1261.98     17.15 o 
   0  -2   3     1206.88     1033.63     13.94 o 
   1  -2   3       12.34       19.03      1.18 o 
   2  -2   3     1465.92     1360.68     13.95 o 
   3  -2   3     1423.98     1477.49     19.29 o 
   4  -2   3      128.15      139.61      6.13 o 
   5  -2   3      417.67      446.58     10.30 o 
   6  -2   3        3.24        3.33      1.83 o 
   7  -2   3      139.90      155.92      5.94 o 
  -8  -1   3        9.55        6.00      4.50 o 
  -7  -1   3      308.86      288.32      9.65 o 
  -6  -1   3      873.09      922.18     21.93 o 
  -5  -1   3      906.43      962.18     15.30 o 
  -4  -1   3     7658.01     8116.78    139.72 o 
  -3  -1   3        8.74       18.23      1.54 o 
  -1  -1   3     6998.58     7909.41    108.38 o 
   0  -1   3     6822.77     7684.97     96.13 o 
   1  -1   3     1078.09      999.84     11.58 o 
   2  -1   3       29.13       25.90      1.93 o 
   3  -1   3     1671.26     1632.62     47.96 o 
   4  -1   3      288.19      295.10     16.81 o 
   5  -1   3       13.13       13.43      1.94 o 
   6  -1   3      134.72      140.42      4.96 o 
   7  -1   3       29.16       33.00      3.07 o 
   8  -1   3      109.60      123.59      5.47 o 
  -8   0   3      215.17      217.79      9.05 o 
  -7   0   3      152.14      163.66      9.91 o 
  -6   0   3      356.38      335.24      8.09 o 
  -5   0   3      182.84      212.48      4.80 o 
  -4   0   3      171.91      145.42      3.10 o 
  -3   0   3     4096.70     4194.47     68.60 o 
  -2   0   3       31.16       25.12      1.58 o 
  -1   0   3     5660.39     5377.08     85.26 o 
   0   0   3     2594.79     2794.62     31.65 o 
   1   0   3     3875.78     4169.57     57.45 o 
   2   0   3     6259.14     6871.66    137.68 o 
   3   0   3      152.12      136.05      3.00 o 
   4   0   3     3579.78     3699.18     55.51 o 
   5   0   3     2015.40     2143.70     31.61 o 
   6   0   3       94.99       87.75      3.66 o 
   7   0   3      134.46      138.00      4.86 o 
   8   0   3       34.09       32.87      3.15 o 
  -8   1   3       13.69       15.69      2.85 o 
  -7   1   3      378.19      392.44      9.96 o 
  -6   1   3       48.12       47.11      3.30 o 
  -5   1   3     1398.36     1359.00     24.67 o 
  -3   1   3       26.14       16.34      1.10 o 
  -2   1   3     2251.98     2214.73     83.73 o 
  -1   1   3       25.85       45.33      1.75 o 
   0   1   3     4819.88     5221.91     54.81 o 
   1   1   3     6110.97     6302.31    101.35 o 
   2   1   3     2124.26     2522.12     50.95 o 
   3   1   3     4104.89     4105.05     66.44 o 
   4   1   3       29.62       24.43      1.25 o 
   5   1   3      600.30      604.26      9.63 o 
   6   1   3        1.01        1.50      1.36 o 
   7   1   3      256.31      257.05      8.71 o 
   8   1   3      187.46      180.08      5.48 o 
  -7   2   3      146.78      155.11      6.91 o 
  -6   2   3      115.31      124.16      5.69 o 
  -5   2   3      432.35      427.62      9.87 o 
  -4   2   3      587.98        0.09      0.72 o 
  -3   2   3      265.36      253.74      4.06 o 
  -2   2   3      110.12      118.34      2.10 o 
  -1   2   3     2835.29     2653.46     27.95 o 
   0   2   3     1272.73     1462.98     15.91 o 
   1   2   3     4509.66     4954.31     68.04 o 
   2   2   3     9626.49    10811.65    441.66 o 
   3   2   3      843.87      944.50     19.71 o 
   4   2   3     7881.30     8368.53    165.31 o 
   5   2   3        0.95        1.12      3.00 o 
   6   2   3       80.05       83.84      3.70 o 
   7   2   3       65.09       69.74      3.31 o 
   8   2   3       38.85       45.68      3.34 o 
  -7   3   3      441.76      426.41     11.43 o 
  -6   3   3       67.88       63.79      5.41 o 
  -5   3   3     2404.62     2417.88     42.66 o 
  -4   3   3       64.70       75.54      7.05 o 
  -3   3   3      460.70      469.91      6.05 o 
  -2   3   3     3614.89     3716.81     73.35 o 
  -1   3   3      691.13      733.91      8.14 o 
   0   3   3     2283.44     2353.15     22.41 o 
   1   3   3      478.13      588.42      7.37 o 
   2   3   3     2521.41     2593.47     97.58 o 
   3   3   3      237.23      230.69      4.53 o 
   4   3   3       76.13       70.56      5.40 o 
   5   3   3     1272.54     1326.78     41.73 o 
   6   3   3       13.34       13.81      4.20 o 
   7   3   3       80.78       81.97      8.41 o 
   8   3   3      242.85      260.91     14.71 o 
  -7   4   3       26.76       25.53      4.18 o 
  -6   4   3      125.50      125.52      5.81 o 
  -5   4   3       30.01       30.75      3.36 o 
  -4   4   3      385.41      354.57      6.11 o 
  -3   4   3      183.65      195.38      3.77 o 
  -2   4   3     4581.14     4661.78     53.64 o 
  -1   4   3    10535.53    10960.52     95.72 o 
   0   4   3        5.71       19.14      1.29 o 
   1   4   3     7317.39     7731.51     86.26 o 
   2   4   3      872.28      922.83     19.13 o 
   3   4   3     2864.09     3027.19     49.74 o 
   4   4   3     3775.74     3842.33     63.27 o 
   5   4   3        9.46        8.22      1.34 o 
   6   4   3      776.41      747.01     26.42 o 
   7   4   3      192.06      204.77     11.71 o 
   8   4   3      327.56      325.46     16.51 o 
  -6   5   3      231.07      238.34      8.23 o 
  -5   5   3       28.01       24.21      3.20 o 
  -4   5   3        7.54        8.28      1.45 o 
  -3   5   3      615.29      568.81      9.26 o 
  -2   5   3     1293.04     1491.08     18.53 o 
  -1   5   3     3157.41     3380.84     30.51 o 
   0   5   3     1521.36     1540.21     17.43 o 
   1   5   3      993.31     1104.42     11.70 o 
   2   5   3     4449.11     4432.28     93.98 o 
   3   5   3     1111.39     1199.30     25.79 o 
   4   5   3     1999.32     2076.53     61.56 o 
   5   5   3     1166.63     1239.78     18.59 o 
   6   5   3        0.16       -0.13      0.83 o 
   7   5   3      305.28      340.48     15.91 o 
   8   5   3        0.60        2.40      4.20 o 
  -6   6   3       47.73       48.63      4.60 o 
  -5   6   3      274.99      269.70      7.56 o 
  -4   6   3      204.57      201.73      4.87 o 
  -3   6   3       39.87       41.50      2.48 o 
  -2   6   3      731.65      737.85     10.76 o 
  -1   6   3     1157.35     1136.22     15.08 o 
   0   6   3      501.20      441.18      5.82 o 
   1   6   3     1777.55     1986.56     20.45 o 
   2   6   3      268.64      268.05      9.10 o 
   3   6   3     3490.49     3841.33     53.05 o 
   5   6   3     1064.06     1112.10     34.23 o 
   6   6   3      191.47      215.58      8.71 o 
   7   6   3       33.23       22.88      2.70 o 
   8   6   3      447.38      451.27     14.71 o 
  -5   7   3       41.10       37.70      3.39 o 
  -4   7   3      290.79      295.48      6.43 o 
  -3   7   3     1321.90     1305.99     19.11 o 
  -2   7   3       18.72       16.32      1.97 o 
  -1   7   3     1687.07     1709.38     19.56 o 
   0   7   3     1336.22     1305.26     14.38 o 
   1   7   3      749.02      726.60      9.76 o 
   2   7   3     1872.64     1926.92     32.57 o 
   3   7   3      459.39      459.93      9.03 o 
   4   7   3     1765.80     1760.93     53.74 o 
   5   7   3       17.91       19.22      3.60 o 
   6   7   3      469.85      471.08     16.81 o 
   7   7   3      105.97      103.28      6.31 o 
   8   7   3       13.71       18.12      2.22 o 
  -4   8   3      129.83      112.52      4.28 o 
  -3   8   3      250.98      238.67      6.43 o 
  -2   8   3     1271.77     1258.47     18.67 o 
  -1   8   3     1311.53     1246.24     15.08 o 
   0   8   3     4453.17     4549.01     52.58 o 
   1   8   3     1221.31     1258.00     15.98 o 
   2   8   3     1996.38     1997.45     29.78 o 
   3   8   3     4111.88     4157.04     67.23 o 
   4   8   3       20.23       16.81      3.90 o 
   5   8   3      611.55      592.68     21.62 o 
   6   8   3       50.29       43.84      5.40 o 
   7   8   3       28.33       31.53      4.50 o 
   8   8   3      181.24      185.25      9.31 o 
  -3   9   3      125.35      133.13      5.77 o 
  -2   9   3      345.80      344.37     13.02 o 
  -1   9   3     1729.87     1718.60     23.52 o 
   0   9   3       10.63       14.63      1.85 o 
   1   9   3     1135.32     1084.95     14.32 o 
   2   9   3        5.24        3.79      1.68 o 
   3   9   3     1496.94     1564.05     27.37 o 
   4   9   3      870.89      931.93     22.82 o 
   5   9   3       19.97       17.11      4.20 o 
   6   9   3     1193.52     1268.23     41.43 o 
   7   9   3      306.47      312.55     14.11 o 
   8   9   3      304.78      278.33     12.91 o 
  -2  10   3      148.79      144.73      5.99 o 
  -1  10   3      635.16      620.91     10.41 o 
   0  10   3      677.56      684.96     11.15 o 
   1  10   3      149.30      161.05      5.26 o 
   2  10   3      496.21      525.50     11.01 o 
   3  10   3        5.13        4.16      1.83 o 
   4  10   3      233.12      226.57      8.04 o 
   5  10   3      276.07      295.74     15.01 o 
   6  10   3       22.13       13.51      4.50 o 
   7  10   3      380.09      410.43     18.01 o 
  -1  11   3      258.62      262.36      7.39 o 
   0  11   3      270.40      297.03      6.50 o 
   1  11   3      665.63      663.35     19.84 o 
   2  11   3      133.68      133.30      5.07 o 
   3  11   3      444.01      478.38     11.32 o 
   4  11   3      546.56      487.34     10.53 o 
   5  11   3      330.06      323.66     16.51 o 
   6  11   3      327.98      342.58     17.11 o 
   1  12   3      375.48      357.52     10.56 o 
   2  12   3      752.84      779.57     19.90 o 
   3  12   3       20.27       20.38      3.83 o 
   4  12   3      958.84      977.38     19.01 o 
   5  12   3      173.76      177.39      8.15 o 
  -4 -11   4      264.42      268.33      7.73 o 
  -3 -11   4        0.30       -2.43      2.43 o 
  -2 -11   4      724.35      697.54     15.78 o 
  -1 -11   4      214.74      210.06      7.65 o 
  -6 -10   4      202.94      218.58     13.51 o 
  -5 -10   4       81.65       75.84      7.36 o 
  -4 -10   4      289.40      304.44      7.91 o 
  -3 -10   4      503.34      493.48     11.55 o 
  -2 -10   4        8.51       16.51      3.16 o 
  -1 -10   4      532.69      526.45     12.60 o 
   0 -10   4      430.79      429.37      8.34 o 
   1 -10   4       93.31       82.88      4.67 o 
  -7  -9   4      771.12      747.61     28.52 o 
  -6  -9   4       27.69       30.93      5.70 o 
  -5  -9   4      602.80      657.53     25.82 o 
  -4  -9   4      187.19      211.09      5.98 o 
  -3  -9   4      724.16      799.00     15.94 o 
  -2  -9   4      687.90      705.04     14.83 o 
  -1  -9   4       54.97       50.89      6.76 o 
   0  -9   4      537.12      575.59      9.95 o 
   1  -9   4      181.36      155.39      5.50 o 
   2  -9   4      253.14      270.65      8.41 o 
  -7  -8   4      125.32      132.41      9.01 o 
  -6  -8   4      300.71      292.74     14.11 o 
  -5  -8   4       21.50       30.02      5.40 o 
  -4  -8   4     2151.68     2034.88     34.25 o 
  -3  -8   4     1534.33     1470.50     26.12 o 
  -2  -8   4      586.55      641.03     13.29 o 
  -1  -8   4     1347.86     1382.10     19.17 o 
   0  -8   4        0.68        0.89      1.49 o 
   1  -8   4      831.66      858.01     13.18 o 
   2  -8   4      437.15      438.37     16.56 o 
   3  -8   4      592.51      582.50     11.90 o 
  -8  -7   4      498.61      510.41     19.82 o 
  -7  -7   4        4.13        5.10      3.30 o 
  -6  -7   4       43.64       47.44      5.70 o 
  -5  -7   4      484.48      477.69     18.92 o 
  -4  -7   4       38.80       46.12      2.15 o 
  -3  -7   4     2072.52     2083.51     40.17 o 
  -2  -7   4     1012.29     1070.34     19.60 o 
  -1  -7   4     2463.53     2328.79     30.25 o 
   0  -7   4     1095.17     1045.08     15.04 o 
   1  -7   4       12.55       13.39      1.48 o 
   2  -7   4     1959.15     1888.96     27.01 o 
   3  -7   4      212.51      210.85      5.51 o 
   4  -7   4      160.97      162.71      4.85 o 
  -8  -6   4        0.68        3.60      3.30 o 
  -7  -6   4       57.71       68.16      6.00 o 
  -6  -6   4      137.42      115.59      7.51 o 
  -5  -6   4      317.17      303.25     12.91 o 
  -4  -6   4     1948.29     1907.15     58.55 o 
  -3  -6   4      201.19      198.58      5.20 o 
  -2  -6   4     1462.90     1604.71     24.04 o 
  -1  -6   4      751.27      777.71     11.22 o 
   0  -6   4      369.29      386.92      5.83 o 
   1  -6   4     4173.71     4182.91     42.16 o 
   2  -6   4      407.70      413.17     10.39 o 
   3  -6   4      422.58      399.07      7.68 o 
   4  -6   4       28.40       29.19      2.36 o 
   5  -6   4       97.54      102.48      4.89 o 
  -8  -5   4      291.04      312.36     10.49 o 
  -7  -5   4      300.98      269.54      9.30 o 
  -6  -5   4     1880.77     1849.50     56.15 o 
  -5  -5   4      307.69      302.05     12.31 o 
  -4  -5   4      662.86      708.28     24.02 o 
  -3  -5   4     4344.23     4606.36     95.26 o 
  -2  -5   4      241.59      308.00      8.94 o 
  -1  -5   4     4868.49     5293.56     55.68 o 
   0  -5   4      177.44      190.44      3.27 o 
   1  -5   4     1111.83     1217.19     14.11 o 
   2  -5   4      528.89      549.10      7.75 o 
   3  -5   4       54.55       48.61      2.57 o 
   4  -5   4      128.00      137.49      3.90 o 
   5  -5   4       63.35       65.43      4.72 o 
   6  -5   4       71.17       66.33      5.24 o 
  -8  -4   4        2.78        4.80      2.42 o 
  -7  -4   4      386.97      403.10     11.83 o 
  -6  -4   4       56.67       56.77      4.05 o 
  -5  -4   4     1315.31     1387.93     31.04 o 
  -4  -4   4      894.23       -0.60      0.60 o 
  -3  -4   4      851.72      852.25     14.58 o 
  -2  -4   4     3667.21     3852.52     61.87 o 
  -1  -4   4      477.46      537.33      6.55 o 
   0  -4   4     6594.75     6759.29     70.56 o 
   1  -4   4      103.66       55.26      1.74 o 
   2  -4   4     1304.75     1408.28     17.65 o 
   3  -4   4     1552.83     1573.35     21.50 o 
   4  -4   4        0.58        1.49      1.05 o 
   5  -4   4      624.41      635.25     14.60 o 
   6  -4   4       91.93       88.24      6.80 o 
  -8  -3   4       97.95       92.55      5.55 o 
  -7  -3   4       78.77       95.02      5.55 o 
  -6  -3   4      424.18      395.37     11.11 o 
  -5  -3   4      230.36      263.28      8.29 o 
  -4  -3   4     2224.75     2367.49     40.18 o 
  -3  -3   4     1040.39     1012.54     25.07 o 
  -2  -3   4     7558.45     7766.42     94.95 o 
  -1  -3   4     1316.10     1241.50     13.71 o 
   0  -3   4      534.30      658.93      8.61 o 
   1  -3   4     3228.54     3282.89     35.31 o 
   2  -3   4      640.91      666.15      9.01 o 
   3  -3   4      246.21      248.92      4.81 o 
   4  -3   4      775.19      741.32     17.70 o 
   5  -3   4       60.26       57.52      4.43 o 
   6  -3   4      269.71      266.85      8.23 o 
   7  -3   4       20.00       18.35      3.15 o 
  -8  -2   4      298.96      309.27     10.59 o 
  -7  -2   4      130.21      124.53      5.89 o 
  -6  -2   4      295.45      317.26      9.91 o 
  -5  -2   4     1203.72     1113.87     45.95 o 
  -4  -2   4       71.91       74.57      2.56 o 
  -3  -2   4     3246.36     3540.05     60.05 o 
  -2  -2   4     1551.73     1554.51     22.71 o 
  -1  -2   4      864.01      919.85     10.23 o 
   0  -2   4     1295.57     1185.12     15.92 o 
   1  -2   4        1.13       -0.56      0.56 o 
   2  -2   4     2307.47     2318.39     26.63 o 
   3  -2   4      874.95      964.98     13.21 o 
   4  -2   4      334.51      323.75      7.97 o 
   5  -2   4      455.66      430.03     10.09 o 
   6  -2   4        1.14        0.07      2.14 o 
   7  -2   4      109.96      121.35      6.17 o 
  -8  -1   4        1.21       -0.22      3.45 o 
  -7  -1   4      180.19      200.27      9.01 o 
  -6  -1   4       24.70       30.89      3.22 o 
  -5  -1   4      967.04     1021.84     40.24 o 
  -4  -1   4     3674.03     3848.91     56.31 o 
  -3  -1   4        4.74        5.34      0.95 o 
  -2  -1   4     7005.13     7318.09     90.40 o 
  -1  -1   4     2364.32     2611.98     32.04 o 
   0  -1   4     2191.96     2320.28     29.75 o 
   1  -1   4     1815.85     1809.99     20.67 o 
   2  -1   4      114.06      149.93      2.54 o 
   3  -1   4      885.00      846.33     32.43 o 
   5  -1   4      609.53      587.48     12.18 o 
   6  -1   4      174.77      194.62      6.28 o 
   7  -1   4        2.54        1.69      1.96 o 
  -8   0   4      129.20      141.80      7.42 o 
  -7   0   4       36.50       30.43      3.94 o 
  -6   0   4      324.92      296.35      9.67 o 
  -5   0   4      990.36     1064.00     24.65 o 
  -4   0   4     1073.82     1151.91     20.16 o 
  -3   0   4     2440.25     2560.52     38.93 o 
  -2   0   4      191.37      253.32      5.42 o 
  -1   0   4     4855.46     4920.88     55.05 o 
   0   0   4        2.18       11.43      1.71 o 
   1   0   4     4256.25     4165.18     51.36 o 
   2   0   4     3384.55     3593.99     50.54 o 
   3   0   4        2.43        0.43      0.65 o 
   4   0   4     1016.11     1031.72     31.70 o 
   5   0   4      543.07      529.85     13.92 o 
   6   0   4      311.96      304.35      7.43 o 
   7   0   4      648.67      624.32     13.12 o 
   8   0   4       10.14        6.60      2.24 o 
  -8   1   4        2.88       -2.04      3.00 o 
  -7   1   4       93.61       96.50      4.73 o 
  -6   1   4       34.65       42.12      3.15 o 
  -5   1   4      761.03      749.71     15.01 o 
  -3   1   4       47.05       25.11      1.67 o 
  -2   1   4     2006.70     2098.74     26.51 o 
  -1   1   4      422.95      452.68      5.49 o 
   0   1   4     9621.84    10359.63    108.99 o 
   1   1   4     3425.69     3524.54     48.49 o 
   2   1   4      459.98      431.40     10.06 o 
   3   1   4     3423.12     3537.69     57.71 o 
   4   1   4     3178.31     3416.92     56.37 o 
   5   1   4      982.95     1007.79     15.49 o 
   6   1   4        0.93       -1.87      1.87 o 
   7   1   4      175.25      183.66      5.30 o 
   8   1   4      105.23      120.10      6.93 o 
  -7   2   4       15.53       17.29      2.88 o 
  -6   2   4     1304.29     1297.59     24.82 o 
  -5   2   4      101.33      113.96      5.20 o 
  -3   2   4      862.71      817.99     17.77 o 
  -2   2   4      172.35      182.27      2.85 o 
  -1   2   4      659.45      597.27      6.19 o 
   0   2   4      710.13      790.29      9.00 o 
   1   2   4     4684.16     4796.49     65.73 o 
   2   2   4      298.63      290.26      6.69 o 
   3   2   4       27.16       26.43      1.19 o 
   4   2   4     1236.62     1291.20     18.89 o 
   5   2   4        5.03        2.07      0.83 o 
   6   2   4     1431.96     1501.99     22.31 o 
   7   2   4      263.74      275.80      6.38 o 
   8   2   4       27.66       22.39      2.16 o 
  -7   3   4       57.81       67.78      6.53 o 
  -6   3   4       91.61       97.98      4.99 o 
  -5   3   4     1296.94     1280.73     24.47 o 
  -4   3   4      202.12      201.04      6.23 o 
  -3   3   4     2332.77     2324.13     27.32 o 
  -2   3   4     2813.58     2788.43     37.56 o 
  -1   3   4       59.10       93.74      1.73 o 
   0   3   4     8835.29     8610.38     84.44 o 
   1   3   4      580.52      634.00      6.72 o 
   3   3   4    10177.83    10619.90    149.58 o 
   4   3   4     5066.63     5463.41     76.96 o 
   5   3   4      558.63      556.20     20.87 o 
   6   3   4      207.33      200.48      6.00 o 
   7   3   4      126.87      120.77      3.37 o 
   8   3   4       91.51      114.38      4.71 o 
  -7   4   4       61.00       57.60      4.79 o 
  -6   4   4      336.31      337.83      9.80 o 
  -5   4   4      236.51      228.30      7.34 o 
  -4   4   4      830.87      818.27     10.70 o 
  -3   4   4      435.44      492.87     10.11 o 
  -2   4   4     2823.35     2989.53     35.04 o 
  -1   4   4     2682.23     2700.33     25.66 o 
   0   4   4     1201.93     1118.91     11.33 o 
   1   4   4    16108.91    16750.53    172.75 o 
   2   4   4       67.05       72.03      1.73 o 
   3   4   4     1952.12     2107.25     30.32 o 
   4   4   4     2857.35     2809.62     56.36 o 
   5   4   4      503.38      535.38      8.46 o 
   6   4   4      938.41      970.11     21.16 o 
   7   4   4        8.35       13.81      4.50 o 
  -6   5   4      103.42      100.10      5.93 o 
  -5   5   4      336.21      347.32     18.24 o 
  -4   5   4      103.45      101.77      3.16 o 
  -3   5   4     1062.23     1073.13     15.43 o 
  -2   5   4      676.67      723.64     10.03 o 
  -1   5   4     1649.74     1626.64     16.16 o 
   0   5   4     1448.57     1593.26     15.93 o 
   1   5   4     1152.76     1307.54     12.92 o 
   2   5   4     5569.75     5997.01     74.30 o 
   3   5   4      127.69      128.30      4.80 o 
   4   5   4     3155.35     3358.81     55.52 o 
   5   5   4     1240.17     1300.86     23.14 o 
   6   5   4       95.76      100.73      2.35 o 
   7   5   4      742.79      761.77     11.87 o 
  -6   6   4       10.68        6.96      3.03 o 
  -5   6   4      301.43      301.08      9.51 o 
  -4   6   4      366.20      371.89      8.85 o 
  -3   6   4      143.44      129.94      3.85 o 
  -2   6   4     1589.46     1591.84     20.08 o 
  -1   6   4      832.45      879.19      9.76 o 
   0   6   4     3014.97     3285.46     33.52 o 
   1   6   4        9.78        5.88      1.72 o 
   2   6   4      479.57      526.77      8.88 o 
   3   6   4      870.32      927.66     13.52 o 
   4   6   4      203.96       -0.90      0.90 o 
   5   6   4     1069.67     1120.21     34.53 o 
   6   6   4       50.45       64.85      4.80 o 
   7   6   4      219.74      217.98      6.16 o 
   8   6   4      264.53      302.95     11.11 o 
  -5   7   4       12.40       15.90      5.50 o 
  -4   7   4      776.54      756.51     12.43 o 
  -3   7   4      734.88      709.21     11.67 o 
  -2   7   4        6.52        8.37      1.64 o 
  -1   7   4     3336.96     3441.83     37.30 o 
   0   7   4      272.29      269.12      4.10 o 
   1   7   4     2657.95     2696.64     31.49 o 
   2   7   4     2195.17     2204.25     32.25 o 
   3   7   4      485.64      526.20     10.02 o 
   4   7   4      476.15      468.68     17.71 o 
   5   7   4       62.46       54.64      5.10 o 
   6   7   4      618.19      640.72     21.62 o 
   7   7   4      117.07      125.25      4.88 o 
   8   7   4       15.97       22.33      2.43 o 
  -4   8   4        3.99        2.86      1.82 o 
  -3   8   4      311.60      325.07      7.09 o 
  -2   8   4      320.69      317.19      6.81 o 
  -1   8   4       79.23       76.74      3.88 o 
   0   8   4     4098.18     4098.21     44.15 o 
   1   8   4       24.08       20.73      1.77 o 
   2   8   4     5209.89     5446.27     76.81 o 
   3   8   4     3533.03     3647.40     59.26 o 
   4   8   4      205.45      188.25     10.21 o 
   5   8   4     1254.15     1206.38     39.03 o 
   6   8   4       32.72       27.02      4.20 o 
   7   8   4       59.19       57.35      5.70 o 
   8   8   4       62.61       66.16      4.14 o 
  -3   9   4       55.79       42.31      3.80 o 
  -2   9   4      782.10      712.35     15.19 o 
  -1   9   4      311.75      353.22      6.85 o 
   0   9   4      162.03      155.97      4.22 o 
   1   9   4     1371.77     1417.01     18.01 o 
   2   9   4      256.93      255.47      6.15 o 
   3   9   4      687.42      721.39     14.13 o 
   4   9   4       28.28       34.08      3.32 o 
   5   9   4      771.98      811.56     28.82 o 
   6   9   4      946.21      988.10     33.63 o 
   7   9   4       40.22       36.33      5.40 o 
   8   9   4      109.25      114.88     10.51 o 
  -2  10   4       77.25       72.96      4.66 o 
  -1  10   4      409.64      397.93      7.61 o 
   0  10   4      607.61      614.84     10.24 o 
   1  10   4      420.81      409.72      8.86 o 
   2  10   4      486.90      509.43     11.48 o 
   3  10   4       64.44       76.72      4.05 o 
   4  10   4      514.25      552.44     13.45 o 
   5  10   4       66.95       83.47      8.41 o 
   6  10   4        1.10        4.20      3.60 o 
   7  10   4      374.21      377.41     17.11 o 
  -1  11   4       18.22       14.41      2.61 o 
   0  11   4      632.87      617.36     10.49 o 
   1  11   4      341.92      322.31      8.99 o 
   2  11   4      210.51      211.87      7.74 o 
   3  11   4      324.49      311.84      8.59 o 
   4  11   4        9.61        9.76      2.02 o 
   5  11   4      114.83      120.10     10.21 o 
   6  11   4      354.27      372.00     18.01 o 
   0  12   4       60.88       61.00      4.06 o 
   1  12   4      362.94      378.00     12.14 o 
   2  12   4      624.18      599.75     16.31 o 
   3  12   4       97.18       94.64      5.03 o 
   4  12   4      793.16      801.82     28.91 o 
   5  12   4      353.80      338.07     18.31 o 
  -3 -11   5      160.54      159.22      7.22 o 
  -2 -11   5      668.86      670.38     15.39 o 
  -5 -10   5       36.31       30.19      4.10 o 
  -4 -10   5       87.48       90.64      4.43 o 
  -3 -10   5      417.30      444.15     10.92 o 
  -2 -10   5       90.07       76.58      6.76 o 
  -1 -10   5     1155.66     1130.91     22.59 o 
   0 -10   5       97.45       97.09      5.05 o 
  -6  -9   5       86.91       84.37      9.01 o 
  -5  -9   5      908.09      890.82     33.03 o 
  -4  -9   5      140.97      118.22      4.55 o 
  -3  -9   5      286.67      323.74      8.39 o 
  -2  -9   5     1211.34     1234.45     23.30 o 
  -1  -9   5      135.75      150.81      8.54 o 
   0  -9   5      779.20      806.09     12.80 o 
   1  -9   5       95.94      105.84      6.50 o 
   2  -9   5      443.15      450.55     11.69 o 
  -7  -8   5      491.03      478.29     19.82 o 
  -6  -8   5      665.63      677.95     25.82 o 
  -5  -8   5      441.42      408.33     18.01 o 
  -4  -8   5     1021.25     1053.77     19.17 o 
  -3  -8   5       88.46      100.31      4.29 o 
  -2  -8   5     1608.82     1599.49     33.78 o 
  -1  -8   5     1621.67     1554.74     26.44 o 
   0  -8   5        1.19        1.20      1.52 o 
   1  -8   5      869.65      875.96     13.42 o 
   2  -8   5        0.16        0.11      2.10 o 
   3  -8   5      268.13      233.74      7.76 o 
  -7  -7   5      293.44      263.01     12.91 o 
  -6  -7   5      559.12      574.67     21.92 o 
  -5  -7   5      367.88      342.58     15.31 o 
  -4  -7   5        0.43        0.80      1.36 o 
  -3  -7   5     1664.56     1766.19     30.45 o 
  -2  -7   5      146.56      163.95      5.36 o 
  -1  -7   5     2058.23     2074.92     27.31 o 
   0  -7   5      822.82      848.41     13.89 o 
   1  -7   5      188.48      182.83      4.53 o 
   2  -7   5     2233.68     2205.96     30.45 o 
   3  -7   5      235.35      225.27      5.75 o 
   4  -7   5      712.86      699.79     12.05 o 
  -8  -6   5      128.82      135.41      8.71 o 
  -7  -6   5      852.94      827.47     28.52 o 
  -6  -6   5        2.15        2.10      3.00 o 
  -5  -6   5      253.15      244.70     11.71 o 
  -4  -6   5      975.03      953.27     31.23 o 
  -3  -6   5      195.84      196.60      5.38 o 
  -2  -6   5     2319.18     2372.17     34.68 o 
  -1  -6   5      195.66      210.51      4.45 o 
   0  -6   5     2060.01     2096.45     22.03 o 
   1  -6   5        2.39        2.12      1.14 o 
   2  -6   5       10.54       11.95      1.83 o 
   3  -6   5      832.76      797.64     12.89 o 
   4  -6   5        0.73        2.11      1.59 o 
   5  -6   5      152.42      154.30      5.84 o 
  -8  -5   5        5.08       -0.97      2.62 o 
  -7  -5   5      105.87      119.50      7.51 o 
  -6  -5   5     1028.13     1007.32     33.03 o 
  -5  -5   5       48.17       41.43      4.80 o 
  -4  -5   5      925.79      937.36     31.23 o 
  -3  -5   5     4563.06     4735.33     75.93 o 
  -2  -5   5      519.87      574.36      9.78 o 
  -1  -5   5     2579.94     2641.93     26.85 o 
   0  -5   5      637.48      628.18      7.62 o 
   1  -5   5     2617.74     2716.32     29.71 o 
   2  -5   5     1098.97     1130.25     18.24 o 
   3  -5   5      597.33      593.32      9.86 o 
   4  -5   5       40.00       42.39      2.45 o 
   5  -5   5        1.12        0.36      1.91 o 
  -8  -4   5      187.51      185.30      7.94 o 
  -7  -4   5      922.25      966.08     23.73 o 
  -6  -4   5       58.36       56.92      6.00 o 
  -5  -4   5      683.98      680.65     23.12 o 
  -4  -4   5      167.94      140.21      7.51 o 
  -3  -4   5      473.82      448.51     10.40 o 
  -2  -4   5     2813.57     3172.57     40.17 o 
  -1  -4   5     1523.49     1620.25     17.93 o 
   0  -4   5     4627.27     4629.43     48.89 o 
   1  -4   5       76.00       98.61      2.31 o 
   2  -4   5      429.96      403.92      8.35 o 
   3  -4   5      670.21      611.09      9.79 o 
   4  -4   5      300.58      295.44      5.70 o 
   5  -4   5      258.45      260.18      8.21 o 
   6  -4   5      195.05      197.38     10.08 o 
  -8  -3   5      215.35      194.43      7.99 o 
  -7  -3   5      511.61      521.96     14.64 o 
  -6  -3   5      542.82      590.45     15.56 o 
  -5  -3   5        1.74        0.21      2.25 o 
  -3  -3   5      221.26      196.15      4.26 o 
  -2  -3   5     1949.18     1948.17     27.88 o 
  -1  -3   5     5875.66     6104.31     74.95 o 
   0  -3   5      439.36      475.49      6.09 o 
   1  -3   5     4359.02     4612.63     48.49 o 
   2  -3   5      437.85      466.97      7.56 o 
   3  -3   5      125.69      113.74      3.24 o 
   4  -3   5      819.96      813.81     20.63 o 
   5  -3   5        7.04        3.98      2.14 o 
   6  -3   5      448.76      448.19     11.50 o 
   7  -3   5        0.07       -2.35      2.35 o 
  -8  -2   5      250.35      258.14      9.65 o 
  -7  -2   5        9.00        7.88      2.55 o 
  -6  -2   5      666.58      694.03     17.65 o 
  -5  -2   5     1025.50     1008.85     30.32 o 
  -3  -2   5     1864.83     2087.57     33.38 o 
  -2  -2   5      423.16      447.62      7.03 o 
  -1  -2   5     3719.30     4182.69     47.78 o 
   0  -2   5       47.33        9.63      0.94 o 
   1  -2   5      450.58      572.89      6.91 o 
   2  -2   5     1306.24     1313.56     16.13 o 
   3  -2   5       31.29       35.39      1.46 o 
   4  -2   5      777.63      759.35     15.27 o 
   5  -2   5      714.19      743.32     15.44 o 
   6  -2   5       11.21       11.26      2.30 o 
   7  -2   5       89.69       97.43      5.07 o 
  -8  -1   5        5.13        2.77      2.82 o 
  -7  -1   5      420.92      437.68     22.37 o 
  -6  -1   5       28.60       28.22      3.38 o 
  -5  -1   5      242.18      269.06      8.86 o 
  -3  -1   5     1550.23     1721.53     29.57 o 
  -2  -1   5     8511.92     9060.19    102.18 o 
  -1  -1   5     2671.25     3086.02     32.40 o 
   0  -1   5     1120.27     1184.39     15.84 o 
   1  -1   5     2309.31     2408.84     27.37 o 
   2  -1   5      385.25      417.50      5.31 o 
   3  -1   5     1299.01     1215.31     15.99 o 
   4  -1   5      157.93      138.96      5.91 o 
   5  -1   5      393.62      404.31      9.28 o 
   6  -1   5      198.18      221.32      7.44 o 
   7  -1   5       37.34       30.97      3.09 o 
  -8   0   5       38.79       51.96      8.26 o 
  -7   0   5        0.74        2.01      3.00 o 
  -6   0   5      742.58      753.86     21.02 o 
  -5   0   5      341.49      374.95     15.31 o 
  -4   0   5       25.18        7.81      1.80 o 
  -3   0   5     5330.51     5865.76    209.45 o 
  -2   0   5        1.31        4.25      0.82 o 
  -1   0   5     7142.85     7382.01     76.41 o 
   0   0   5       23.35       20.55      1.03 o 
   1   0   5     2509.14     2504.17     28.25 o 
   2   0   5     5417.84     5782.35     72.29 o 
   3   0   5      206.51      203.67      4.99 o 
   4   0   5     1781.29     1842.32     39.36 o 
   5   0   5      176.61      173.47      5.10 o 
   6   0   5      607.41      634.66     13.01 o 
   7   0   5      150.88      159.38      5.44 o 
   8   0   5       21.33       23.86      3.93 o 
  -8   1   5       58.56       67.34      6.05 o 
  -7   1   5       76.68       87.67      5.98 o 
  -6   1   5       90.25       90.84      5.67 o 
  -5   1   5      516.31      552.41     15.00 o 
  -4   1   5      725.93        0.00      0.90 o 
  -3   1   5     2917.54     3076.07     43.06 o 
  -2   1   5      675.73      557.19      7.82 o 
  -1   1   5      548.14      702.55      7.01 o 
   0   1   5     7430.89     7855.55     82.25 o 
   1   1   5      392.33      386.71      4.94 o 
   2   1   5      526.95      587.96     11.09 o 
   3   1   5     5163.13     5629.38     91.62 o 
   4   1   5      292.02      344.75      6.20 o 
   5   1   5      875.24      895.29     14.15 o 
   6   1   5      708.72      711.95     13.77 o 
   7   1   5       47.91       52.35      6.46 o 
   8   1   5        3.48        5.65      2.10 o 
  -7   2   5       83.28      107.88      6.11 o 
  -6   2   5      390.90      392.10      9.95 o 
  -5   2   5       41.50       37.29      4.66 o 
  -4   2   5     1665.85     1716.12     30.59 o 
  -3   2   5     1874.92     1950.83     21.25 o 
  -2   2   5     1330.00     1450.85     18.25 o 
  -1   2   5     2252.94     2221.44     24.06 o 
   0   2   5       34.08       37.32      1.27 o 
   1   2   5     5264.04     5487.16     61.10 o 
   2   2   5     1477.46     1628.51     23.12 o 
   3   2   5      343.73      345.54     11.83 o 
   4   2   5      426.49      442.49      8.47 o 
   5   2   5        0.45        0.44      0.97 o 
   6   2   5     2907.92     3096.63     51.77 o 
   7   2   5       26.79       30.31      2.26 o 
   8   2   5       90.36       99.87      3.98 o 
  -7   3   5      107.67      103.19      5.58 o 
  -6   3   5      437.66      432.24     11.13 o 
  -5   3   5     1853.37     1787.29     32.73 o 
  -4   3   5      368.66      402.42      7.75 o 
  -3   3   5     1317.76     1425.52     18.01 o 
  -2   3   5     1927.68     2038.46     24.23 o 
  -1   3   5     3017.94     2953.03     27.77 o 
   0   3   5     8111.65     8485.92     82.55 o 
   1   3   5      223.34      230.67      3.85 o 
   2   3   5     1626.11     1534.79     31.01 o 
   3   3   5       29.23       41.15      2.82 o 
   4   3   5      239.44      218.36      5.73 o 
   5   3   5     1649.91     1778.39     25.95 o 
   6   3   5        2.78        1.23      0.98 o 
   7   3   5      308.46      334.70      7.17 o 
   8   3   5       34.60       24.41      2.12 o 
  -7   4   5      113.78      115.16      6.19 o 
  -6   4   5       41.97       43.60      4.37 o 
  -5   4   5       17.68       19.37      4.35 o 
  -4   4   5     1815.67     1805.37     23.14 o 
  -3   4   5       95.01      100.92      3.11 o 
  -2   4   5     3222.80     3154.42     36.98 o 
  -1   4   5      642.59      589.15      6.78 o 
   0   4   5     4092.75     4342.27     43.30 o 
   1   4   5    14824.75    15587.12    143.36 o 
   2   4   5      108.10       69.89      2.15 o 
   3   4   5     9395.54     9981.92    268.12 o 
   4   4   5      848.19      781.07     45.29 o 
   5   4   5     2111.33     2177.92     40.48 o 
   6   4   5      271.03      275.58      5.12 o 
   7   4   5       12.20       13.13      1.41 o 
   8   4   5       36.32       40.53      3.30 o 
  -6   5   5      109.38      109.30      6.12 o 
  -5   5   5      342.37      321.31      9.49 o 
  -4   5   5      735.84      764.49     13.73 o 
  -3   5   5      286.30      276.90      5.62 o 
  -2   5   5        6.67        6.44      1.15 o 
  -1   5   5     1861.14     1784.97     17.63 o 
   0   5   5     2060.54     2337.34     24.13 o 
   1   5   5      225.73      199.13      3.07 o 
   2   5   5     2775.51     2985.95     31.92 o 
   3   5   5     1104.36     1237.04     34.15 o 
   4   5   5     2463.66     2681.18     71.55 o 
   5   5   5      935.62      948.57     16.25 o 
   6   5   5      526.54      544.09     10.70 o 
   7   5   5      164.20      164.32      4.03 o 
   8   5   5        0.99        0.30      1.80 o 
  -6   6   5      192.61      180.42      7.66 o 
  -5   6   5      458.91      505.51     10.74 o 
  -4   6   5      395.07      419.68      7.84 o 
  -3   6   5     1061.59     1019.04     15.16 o 
  -2   6   5     1087.44     1103.13     14.69 o 
  -1   6   5       39.95       43.01      2.21 o 
   0   6   5     1097.75     1074.96     11.45 o 
   1   6   5     1687.74     1889.68     18.50 o 
   2   6   5     2060.86     2199.96     26.03 o 
   3   6   5      848.04      885.57     11.84 o 
   4   6   5        2.89        0.00      0.64 o 
   5   6   5      901.93      946.16     21.12 o 
   6   6   5       50.91       61.10      3.40 o 
   7   6   5      297.45      294.65     15.16 o 
   8   6   5      129.30      142.06      3.79 o 
  -5   7   5       27.62       31.61      3.64 o 
  -4   7   5     1106.38     1073.37     16.45 o 
  -3   7   5      626.87      600.71     10.33 o 
  -2   7   5      889.67      857.36     12.19 o 
  -1   7   5     1793.59     1878.90     21.30 o 
   0   7   5       29.57       39.22      1.76 o 
   1   7   5     2068.74     2160.44     23.84 o 
   2   7   5      348.98      294.14      5.59 o 
   3   7   5      195.81      152.15      4.29 o 
   4   7   5      959.18      982.70     32.13 o 
   5   7   5        2.01        7.21      3.00 o 
   6   7   5      528.35      557.47     13.80 o 
   7   7   5       23.22       24.21      2.65 o 
   8   7   5       92.00      100.16      4.35 o 
  -4   8   5       29.65       22.30      2.38 o 
  -3   8   5      683.42      716.63     12.14 o 
  -2   8   5      139.21      138.48      4.48 o 
  -1   8   5      294.59      300.16      5.17 o 
   0   8   5     2514.42     2524.47     26.40 o 
   1   8   5      421.63      415.35      6.17 o 
   2   8   5     3809.06     3865.34     55.14 o 
   3   8   5      515.32      507.84     10.41 o 
   4   8   5     1002.91     1025.03     34.23 o 
   5   8   5     2061.94     1944.98     60.05 o 
   6   8   5       83.29       81.99      4.67 o 
   7   8   5      165.21      154.65      6.16 o 
   8   8   5       63.19       57.87      4.02 o 
  -3   9   5        0.93       -0.65      2.11 o 
  -2   9   5      157.65      172.17      6.30 o 
  -1   9   5      341.51      325.40      6.85 o 
   0   9   5      330.30      351.18      6.65 o 
   1   9   5     3465.04     3508.94     38.26 o 
   2   9   5       17.41       17.57      2.11 o 
   3   9   5      478.09      511.80     10.89 o 
   4   9   5       21.07       22.82      5.10 o 
   5   9   5      337.50      339.58     15.31 o 
   6   9   5      306.58      295.14     14.11 o 
   7   9   5       89.79       84.56      7.36 o 
   8   9   5      290.56      296.62      9.66 o 
  -2  10   5        0.56        1.39      2.29 o 
  -1  10   5      606.66      547.82      9.86 o 
   0  10   5      241.04      282.56      6.04 o 
   1  10   5       13.34       19.47      4.85 o 
   2  10   5      669.48      714.83     13.21 o 
   3  10   5       51.04       53.89      3.52 o 
   4  10   5      926.35      986.17     17.92 o 
   5  10   5      235.25      244.70     13.51 o 
   6  10   5       21.29       18.01      4.80 o 
   7  10   5       30.60       31.99      4.03 o 
  -1  11   5       21.37       23.04      2.86 o 
   0  11   5      511.43      497.48      8.98 o 
   1  11   5      516.06      468.38     13.46 o 
   2  11   5      276.46      265.58      7.10 o 
   3  11   5      475.73      457.71     12.35 o 
   4  11   5        2.84        2.47      1.67 o 
   5  11   5      547.30      523.33     22.82 o 
   6  11   5      123.51      127.60     10.21 o 
   0  12   5      164.94      171.46      6.58 o 
   1  12   5      434.97      422.44     15.91 o 
   2  12   5      306.98      316.79     10.80 o 
   3  12   5      151.80      146.59      5.53 o 
   4  12   5      748.89      749.65     15.35 o 
   5  12   5       59.94       63.05      9.01 o 
  -5 -10   6        9.55        9.06      3.29 o 
  -4 -10   6      693.84      754.62     15.61 o 
  -3 -10   6      194.45      199.40     13.21 o 
  -2 -10   6      138.31      129.10      6.66 o 
  -1 -10   6      414.92      421.95     11.23 o 
   0 -10   6        0.24        0.99      1.88 o 
  -6  -9   6      242.86      229.69     13.81 o 
  -5  -9   6     1136.46     1122.60     26.12 o 
  -4  -9   6        1.05        2.42      1.89 o 
  -3  -9   6      897.29      886.53     17.78 o 
  -2  -9   6      935.50      938.85     23.72 o 
  -1  -9   6      333.03      364.21      9.58 o 
   0  -9   6      806.95      865.77     13.70 o 
   1  -9   6       44.93       45.99      4.94 o 
   2  -9   6      125.33      123.14      6.45 o 
  -7  -8   6      351.20      332.07     16.21 o 
  -6  -8   6      330.62      332.37     16.21 o 
  -5  -8   6      112.58      112.59      9.01 o 
  -4  -8   6     1468.10     1445.85     25.68 o 
  -3  -8   6       30.26       25.25      3.04 o 
  -2  -8   6     1936.98     1867.49     33.97 o 
  -1  -8   6     1874.11     1893.36     28.01 o 
   0  -8   6      704.32      714.39     11.49 o 
   1  -8   6     1017.65     1022.13     17.83 o 
   2  -8   6        0.02        0.84      2.22 o 
   3  -8   6      380.93      416.10     11.83 o 
  -7  -7   6      160.47      174.74     10.51 o 
  -6  -7   6      835.38      835.58     30.02 o 
  -5  -7   6       58.67       59.15      6.61 o 
  -4  -7   6      645.92      662.01     15.36 o 
  -3  -7   6      416.17      450.11      9.86 o 
  -2  -7   6      234.33      210.96      6.16 o 
  -1  -7   6      897.53      960.30     13.96 o 
   0  -7   6      231.94      233.97      7.63 o 
   1  -7   6      938.18      922.93     15.73 o 
   2  -7   6     1288.88     1195.67     18.15 o 
   3  -7   6        0.09        1.56      1.82 o 
   4  -7   6      335.32      314.81      7.16 o 
  -7  -6   6      638.95      630.81     23.42 o 
  -6  -6   6       67.25       59.15      6.61 o 
  -5  -6   6     1714.68     1751.02     54.94 o 
  -4  -6   6      118.19      112.39      3.66 o 
  -3  -6   6      362.02      347.11      8.01 o 
  -2  -6   6     1101.80     1108.59     20.12 o 
  -1  -6   6      196.73      186.32      4.27 o 
   0  -6   6     1295.28     1282.99     17.63 o 
   1  -6   6      423.53      412.91      5.94 o 
   2  -6   6      267.91      267.53      6.05 o 
   3  -6   6      554.78      574.10     10.18 o 
   4  -6   6        3.09        1.37      1.61 o 
   5  -6   6      254.67      243.70      7.25 o 
  -8  -5   6      297.33      306.85     13.81 o 
  -7  -5   6      195.44      168.74      9.31 o 
  -6  -5   6      116.02      100.58      7.21 o 
  -5  -5   6      430.32      398.42     16.21 o 
  -4  -5   6     2595.93     2682.53     87.07 o 
  -3  -5   6     1148.33     1162.54     20.36 o 
  -2  -5   6      207.75      216.18      7.54 o 
  -1  -5   6     2034.45     2104.56     24.96 o 
   0  -5   6      284.49      266.43      4.48 o 
   1  -5   6      518.16      534.27      7.39 o 
   2  -5   6      385.04      359.38      6.91 o 
   3  -5   6        2.27        0.70      1.50 o 
   4  -5   6      456.69      445.55      8.15 o 
   5  -5   6       29.73       30.86      3.01 o 
  -8  -4   6      286.42      295.83     11.71 o 
  -7  -4   6      322.64      326.59     10.82 o 
  -6  -4   6       36.63       40.08      4.80 o 
  -5  -4   6     3016.94     3017.15     89.47 o 
  -4  -4   6      332.43      357.59     14.41 o 
  -3  -4   6      745.70      741.62     13.27 o 
  -2  -4   6     2052.10     2282.36     29.50 o 
  -1  -4   6     1231.06     1283.39     14.62 o 
   0  -4   6     3858.50     3958.95     42.15 o 
   1  -4   6       79.31       71.18      3.11 o 
   2  -4   6     2768.44     2832.99     33.87 o 
   3  -4   6       19.11       12.26      1.76 o 
   4  -4   6      188.42      177.00      4.29 o 
   5  -4   6      279.66      271.84      8.96 o 
   6  -4   6        0.25        0.23      2.71 o 
  -8  -3   6        2.03       -1.89      2.59 o 
  -7  -3   6      115.42      114.28      8.26 o 
  -6  -3   6      180.39      180.80     11.26 o 
  -5  -3   6      436.21      464.75     12.95 o 
  -4  -3   6      474.66      483.99     17.41 o 
  -3  -3   6      689.02      768.10     16.73 o 
  -2  -3   6     2095.01     2049.40     29.52 o 
  -1  -3   6     1754.01     1755.15     20.69 o 
   0  -3   6     1220.27     1282.02     14.48 o 
   1  -3   6     3642.40     3746.49     39.81 o 
   2  -3   6      231.05      231.05      4.26 o 
   3  -3   6      715.37      739.40     11.16 o 
   4  -3   6      880.20      927.77     15.42 o 
   5  -3   6        4.67        7.81      2.32 o 
   6  -3   6      133.92      135.49      5.90 o 
  -8  -2   6      107.37      125.45      7.09 o 
  -7  -2   6       87.97       98.43      5.86 o 
  -6  -2   6      903.29      969.74     23.64 o 
  -5  -2   6      227.06      193.08     12.16 o 
  -4  -2   6      495.92        0.53      0.77 o 
  -3  -2   6      700.48      677.73      8.59 o 
  -2  -2   6     1505.68     1714.96     35.16 o 
  -1  -2   6     2927.36     3125.87     33.09 o 
   0  -2   6     4292.61     4423.54     50.74 o 
   1  -2   6     1315.33     1411.64     15.63 o 
   2  -2   6      215.79      173.53      3.04 o 
   3  -2   6       88.94       94.10      2.57 o 
   4  -2   6      903.00      873.75     17.30 o 
   5  -2   6      488.31      500.98     15.03 o 
   6  -2   6       73.02       72.90      4.29 o 
   7  -2   6      387.43      383.15     10.41 o 
  -8  -1   6       74.30       71.48      5.76 o 
  -7  -1   6      548.47      551.98     15.85 o 
  -6  -1   6       47.54       42.22      3.94 o 
  -5  -1   6      638.82      692.92     17.53 o 
  -4  -1   6      490.61        0.26      0.72 o 
  -3  -1   6      894.77      959.37     16.93 o 
  -2  -1   6     3638.19     3585.74     73.97 o 
  -1  -1   6      419.31      427.76      5.36 o 
   0  -1   6     1462.56     1485.69     17.75 o 
   1  -1   6     2389.56     2465.74     28.73 o 
   2  -1   6      345.49      371.22      5.29 o 
   3  -1   6     1289.83     1295.83     17.26 o 
   4  -1   6       82.07       71.18      3.62 o 
   5  -1   6      267.50      264.75      7.21 o 
   6  -1   6       92.99      109.02      4.57 o 
   7  -1   6      108.71      109.28      4.97 o 
  -8   0   6       84.58       96.45     21.77 o 
  -7   0   6        0.09       -2.38      2.38 o 
  -6   0   6      582.88      574.50     15.98 o 
  -5   0   6       33.87       43.80      8.26 o 
  -3   0   6     4523.68     4863.13     76.49 o 
  -2   0   6      133.86      183.06      3.51 o 
  -1   0   6     4695.91     4983.04     52.65 o 
   0   0   6       95.89       92.50      2.41 o 
   1   0   6     4320.79     4465.15     49.96 o 
   2   0   6     2756.39     2786.43     31.93 o 
   3   0   6     1027.21     1085.22     16.12 o 
   5   0   6       27.68       31.63      2.53 o 
   6   0   6      201.09      187.99      6.02 o 
   7   0   6      135.97      147.72      5.27 o 
   8   0   6       75.57       83.51      4.53 o 
  -7   1   6      105.29      106.83      6.83 o 
  -6   1   6       30.20       27.21      3.75 o 
  -5   1   6      465.07      486.67     13.85 o 
  -4   1   6      349.41      321.31     40.83 o 
  -3   1   6     1140.86     1028.53     16.33 o 
  -2   1   6     6287.04     6865.57     85.25 o 
  -1   1   6     1430.47     1609.37     17.69 o 
   0   1   6     7034.74     7371.46     83.32 o 
   1   1   6      386.77      406.91      5.33 o 
   2   1   6     5672.12     6177.11     97.55 o 
   3   1   6     3358.59     3492.32    118.01 o 
   4   1   6       45.09       46.36      2.51 o 
   5   1   6     1613.32     1706.83     29.73 o 
   6   1   6       79.20       90.69      3.86 o 
   7   1   6       38.23       45.86      3.05 o 
   8   1   6       57.51       56.82      3.64 o 
  -7   2   6        9.27        6.33      3.10 o 
  -6   2   6      166.42      169.47      7.86 o 
  -5   2   6       29.29       20.80      3.38 o 
  -4   2   6     2517.25     2568.72     44.53 o 
  -3   2   6      720.89      696.97     11.24 o 
  -2   2   6     2064.01     2191.89     28.26 o 
  -1   2   6      388.12      280.72      3.61 o 
   0   2   6      286.37      271.29      3.54 o 
   1   2   6     3669.04     3710.81     58.51 o 
   2   2   6      963.62     1104.86     17.12 o 
   3   2   6     1278.50     1342.03     44.03 o 
   4   2   6      687.99      669.86     10.73 o 
   5   2   6       96.40      102.30      3.04 o 
   6   2   6      420.32      445.91      9.39 o 
   7   2   6       28.20       29.84      2.51 o 
   8   2   6      658.01      632.10     15.07 o 
  -7   3   6        4.41        9.44      3.53 o 
  -6   3   6      548.05      539.99     13.05 o 
  -5   3   6     1331.54     1297.18     25.59 o 
  -4   3   6       45.74       49.60      3.49 o 
  -3   3   6     6091.73     6453.48     88.19 o 
  -2   3   6      149.67      145.48      3.08 o 
  -1   3   6     5145.51     5469.04     53.65 o 
   0   3   6     4221.83     4267.36     42.07 o 
   1   3   6      706.50      656.12      8.17 o 
   2   3   6     3745.06     3845.19     47.68 o 
   3   3   6      122.43      108.66      4.80 o 
   4   3   6     1016.82     1034.99     31.29 o 
   5   3   6      586.73      602.34      9.81 o 
   6   3   6      236.40      231.10      5.56 o 
   7   3   6      431.38      450.83      9.36 o 
   8   3   6       13.10        9.35      1.95 o 
  -6   4   6       84.89       92.02      5.45 o 
  -5   4   6      768.83      742.45     16.26 o 
  -4   4   6      226.19      224.87      4.81 o 
  -3   4   6       36.34       25.97      1.97 o 
  -2   4   6     3006.43     3097.58     36.45 o 
  -1   4   6        8.46       27.03      1.82 o 
   0   4   6     4198.19     4449.81     47.50 o 
   1   4   6     3271.20     3237.05     34.72 o 
   2   4   6     1940.69     2190.22     26.13 o 
   3   4   6     3896.24     3999.42    174.44 o 
   4   4   6      407.00      448.39     17.59 o 
   5   4   6      257.07      284.35      5.43 o 
   6   4   6     1573.97     1645.08     33.34 o 
   7   4   6      233.02      246.00      6.69 o 
   8   4   6      180.01      190.73      5.51 o 
  -6   5   6      130.72      137.98      6.61 o 
  -5   5   6      147.29      140.53      6.14 o 
  -4   5   6      105.28      107.91      3.42 o 
  -3   5   6     2063.75     2060.22     27.64 o 
  -2   5   6      889.03      906.67     12.21 o 
  -1   5   6     3480.63     3561.27     33.80 o 
   0   5   6      983.06     1167.80     13.69 o 
   1   5   6     1925.57     1896.23     19.40 o 
   2   5   6     1239.03     1322.05     14.15 o 
   3   5   6      221.70      241.36      4.24 o 
   4   5   6     3724.67     3821.64    188.50 o 
   5   5   6      280.32      278.42      6.48 o 
   6   5   6      205.19      199.28      6.05 o 
   7   5   6      292.94      296.47      7.75 o 
   8   5   6       11.08       12.87      1.80 o 
  -6   6   6       27.37       29.12      8.11 o 
  -5   6   6      186.95      201.29      6.15 o 
  -4   6   6      229.53      228.78      5.35 o 
  -3   6   6     1077.19     1028.03     15.28 o 
  -2   6   6      513.39      524.63      8.20 o 
  -1   6   6       23.75       20.38      1.45 o 
   0   6   6      779.58      684.60      8.31 o 
   1   6   6      599.52      651.23      6.92 o 
   2   6   6     1992.71     2187.61     24.15 o 
   3   6   6     1161.07     1279.89     16.77 o 
   4   6   6       37.53        0.30      0.90 o 
   5   6   6      251.14      261.09     11.41 o 
   6   6   6       68.49       77.11      3.92 o 
   7   6   6      206.11      217.05      5.37 o 
   8   6   6       17.11       25.63      2.22 o 
  -5   7   6       35.39       39.66      3.49 o 
  -4   7   6     1876.66     1849.74     28.92 o 
  -3   7   6      140.33      121.92      4.90 o 
  -2   7   6     1539.76     1505.95     21.35 o 
  -1   7   6     1087.08     1081.42     13.12 o 
   0   7   6        8.94        8.36      1.16 o 
   1   7   6     1593.33     1681.95     17.82 o 
   2   7   6      703.61      692.56     15.62 o 
   3   7   6     2745.95     2943.23     54.62 o 
   4   7   6      447.65      417.91     11.57 o 
   5   7   6       38.88       33.69      3.07 o 
   6   7   6      254.78      227.69      7.43 o 
   7   7   6       31.33       34.98      3.16 o 
   8   7   6      203.54      203.67      6.45 o 
  -4   8   6        9.03        8.87      2.02 o 
  -3   8   6      902.16      903.59     14.49 o 
  -2   8   6        1.33        4.22      1.67 o 
  -1   8   6      660.64      674.54     10.55 o 
   0   8   6      328.01      359.95      5.77 o 
   1   8   6      150.44      157.13      3.24 o 
   2   8   6     2110.18     2153.17     28.66 o 
   3   8   6      385.95      381.88      9.61 o 
   4   8   6      950.19      950.87     22.82 o 
   5   8   6     1423.20     1503.55     33.54 o 
   6   8   6      110.72      117.55      6.31 o 
   7   8   6      661.69      626.54     16.96 o 
   8   8   6       90.56       88.01      3.91 o 
  -3   9   6       28.16       27.22      3.24 o 
  -2   9   6      400.78      411.35     10.23 o 
  -1   9   6       22.64       27.52      2.23 o 
   0   9   6      543.59      558.94      9.21 o 
   1   9   6     1183.89     1151.38     14.07 o 
   2   9   6        7.19        7.86      2.24 o 
   3   9   6     1582.39     1599.79     29.04 o 
   4   9   6      381.20      395.70     12.91 o 
   5   9   6       15.68       13.16      3.45 o 
   6   9   6      118.89      116.04      5.94 o 
   7   9   6      147.95      143.25      6.37 o 
   8   9   6      285.50      285.68      9.33 o 
  -2  10   6       12.99       17.95      2.91 o 
  -1  10   6      276.91      290.09      6.15 o 
   0  10   6      649.06      594.20      9.83 o 
   1  10   6      656.97      621.26     13.52 o 
   2  10   6      586.94      611.81     11.77 o 
   3  10   6      105.41      102.52      3.98 o 
   4  10   6      483.99      497.19     11.40 o 
   5  10   6       54.69       59.17      5.31 o 
   6  10   6      270.27      261.08      9.66 o 
   7  10   6      320.96      342.57     11.25 o 
  -1  11   6        8.89       10.15      2.39 o 
   0  11   6      353.93      363.81      7.93 o 
   1  11   6      380.02      383.34     17.26 o 
   2  11   6      276.63      295.99      9.27 o 
   3  11   6      905.66      860.84     16.94 o 
   4  11   6      120.64      125.28      4.16 o 
   5  11   6      276.17      272.16     12.61 o 
   6  11   6       36.38       36.19      4.67 o 
   0  12   6        0.55       -0.01      2.41 o 
   1  12   6     1249.87     1212.94     28.17 o 
   2  12   6      457.08      457.43     13.54 o 
   3  12   6      375.22      374.31      8.90 o 
   4  12   6      899.34      915.14     18.76 o 
   5  12   6       32.62       23.73      4.56 o 
  -4 -10   7      496.10      507.90     13.91 o 
  -3 -10   7      218.69      219.14      8.71 o 
  -2 -10   7      497.07      514.69     14.70 o 
  -1 -10   7      286.61      290.09      9.85 o 
  -5  -9   7     1080.36     1084.80     25.69 o 
  -4  -9   7      127.69      135.46      5.60 o 
  -3  -9   7     1119.70     1124.89     26.78 o 
  -2  -9   7       31.77       24.98      3.59 o 
  -1  -9   7      359.39      361.55     15.56 o 
   0  -9   7      807.46      822.88     13.22 o 
   1  -9   7        3.63        4.32      2.62 o 
  -6  -8   7      387.82      393.62     18.31 o 
  -5  -8   7      384.56      395.12     18.31 o 
  -4  -8   7      984.00     1047.02     19.67 o 
  -3  -8   7      196.95      200.67      6.26 o 
  -2  -8   7     1780.34     1733.01     30.94 o 
  -1  -8   7       87.38      104.65      3.85 o 
   0  -8   7      753.99      751.62     12.05 o 
   1  -8   7      905.81      876.31     15.90 o 
   2  -8   7       40.20       36.62      3.69 o 
  -7  -7   7        0.09       -3.30      3.30 o 
  -6  -7   7      309.30      317.06     15.31 o 
  -5  -7   7      643.65      592.08     23.42 o 
  -4  -7   7      612.35      613.71     12.31 o 
  -3  -7   7     1042.36      978.38     18.48 o 
  -2  -7   7      107.05      106.38      4.49 o 
  -1  -7   7     1272.29     1347.66     22.27 o 
   0  -7   7      150.61      171.99      4.76 o 
   1  -7   7      923.85      930.28     12.91 o 
   2  -7   7      217.67      222.35      7.18 o 
   3  -7   7      149.35      144.27      4.87 o 
  -7  -6   7      233.25      232.09     12.31 o 
  -6  -6   7      115.70      107.49      8.11 o 
  -5  -6   7     1060.13     1130.72     38.13 o 
  -4  -6   7       55.16       55.51      2.89 o 
  -3  -6   7      407.49      470.84     10.08 o 
  -2  -6   7      282.43      283.77      7.39 o 
  -1  -6   7       79.16       87.34      2.72 o 
   0  -6   7     1036.15     1022.77     14.62 o 
   1  -6   7      524.63      515.80      7.03 o 
   2  -6   7      551.94      537.25      9.62 o 
   3  -6   7       64.14       63.39      3.32 o 
   4  -6   7       42.43       43.55      2.88 o 
  -7  -5   7        0.47       -2.70      2.70 o 
  -6  -5   7     1049.34     1036.14     34.83 o 
  -5  -5   7      389.23      348.58     15.31 o 
  -4  -5   7     1442.13     1478.44     28.08 o 
  -3  -5   7        4.87        1.97      1.58 o 
  -2  -5   7      555.04      590.80      9.30 o 
  -1  -5   7     1916.96     1886.97     24.69 o 
   0  -5   7      101.94       99.45      2.77 o 
   1  -5   7     1898.25     1933.73     21.95 o 
   2  -5   7      166.69      168.52      4.52 o 
   3  -5   7      462.23      450.39      8.32 o 
   4  -5   7      126.86      125.98      4.02 o 
   5  -5   7       14.58       14.05      2.58 o 
  -8  -4   7      383.13      360.76     12.48 o 
  -7  -4   7       14.88       17.47      3.32 o 
  -6  -4   7     1278.19     1248.72     40.53 o 
  -5  -4   7     1521.24     1618.92     50.74 o 
  -4  -4   7      392.60      374.78     20.87 o 
  -3  -4   7     1347.09     1376.96     31.78 o 
  -2  -4   7      160.88      193.52      4.63 o 
  -1  -4   7        4.55        6.84      1.09 o 
   0  -4   7     3830.98     4062.86     43.30 o 
   1  -4   7      160.13      158.19      3.49 o 
   2  -4   7      339.42      332.69      6.42 o 
   3  -4   7     1127.94     1097.02     16.09 o 
   4  -4   7      327.74      316.26      6.27 o 
   5  -4   7      342.43      349.68     10.07 o 
   6  -4   7       56.65       50.06      4.55 o 
  -8  -3   7        1.33       -2.47      2.62 o 
  -7  -3   7       35.75       44.92      4.44 o 
  -6  -3   7      395.55      383.46     11.83 o 
  -5  -3   7      113.40      107.08      5.48 o 
  -4  -3   7     1945.50     2128.43     64.25 o 
  -3  -3   7      120.38      146.52      3.13 o 
  -2  -3   7     3000.17     3119.34     44.24 o 
  -1  -3   7      730.56      713.33      8.70 o 
   0  -3   7     1251.07     1276.85     14.54 o 
   1  -3   7     5519.60     5827.10     61.21 o 
   2  -3   7       22.40       20.89      1.64 o 
   3  -3   7     2381.45     2429.51     32.03 o 
   4  -3   7       81.73       83.63      4.40 o 
   5  -3   7        5.30        2.14      3.83 o 
   6  -3   7      437.52      437.34     11.66 o 
  -8  -2   7       31.68       37.92      4.50 o 
  -7  -2   7       27.46       20.40      3.60 o 
  -6  -2   7      201.92      222.59      8.44 o 
  -5  -2   7      838.85      808.28     20.09 o 
  -4  -2   7      329.75      310.14     39.18 o 
  -3  -2   7      487.70      486.09     11.92 o 
  -2  -2   7        2.98        2.04      1.09 o 
  -1  -2   7     3553.04     3776.60     39.90 o 
   0  -2   7     2120.31     2167.20     23.48 o 
   1  -2   7      603.83      608.38      7.53 o 
   2  -2   7      704.89      700.45      9.32 o 
   3  -2   7       12.53       15.38      1.37 o 
   4  -2   7      830.34      789.49     16.15 o 
   5  -2   7       38.35       43.47      3.48 o 
   6  -2   7      107.45      101.63      5.03 o 
   7  -2   7      304.15      306.05      9.21 o 
  -8  -1   7       37.42       47.17      5.22 o 
  -7  -1   7      635.66      614.68     17.35 o 
  -6  -1   7        0.28        2.10      2.31 o 
  -5  -1   7     1256.65     1392.21     31.91 o 
  -4  -1   7      809.35      780.23     23.72 o 
  -3  -1   7      390.60      390.99      5.60 o 
  -2  -1   7     2947.73     2934.87     41.37 o 
  -1  -1   7      297.97      345.96      4.68 o 
   0  -1   7     8038.36     8450.33     95.69 o 
   1  -1   7     1403.54     1456.21     16.06 o 
   2  -1   7     2120.09     2191.93     25.92 o 
   3  -1   7      297.37      286.67      5.62 o 
   4  -1   7       18.50       18.31      2.46 o 
   5  -1   7      592.86      593.27     12.89 o 
   6  -1   7       76.49       88.74      4.85 o 
   7  -1   7      127.31      139.52      5.73 o 
  -8   0   7       82.53       64.55      9.91 o 
  -7   0   7      140.02      166.53      7.93 o 
  -6   0   7      478.03      486.19     14.32 o 
  -5   0   7       10.66        8.38      2.44 o 
  -4   0   7     2230.01     2314.87     49.77 o 
  -3   0   7      851.89      968.94     12.13 o 
  -2   0   7      242.43      257.61      4.57 o 
  -1   0   7    12974.33    14209.64    146.83 o 
   0   0   7     1177.38     1385.99     16.75 o 
   1   0   7     2102.46     2078.55     24.42 o 
   2   0   7     1258.32     1296.65     18.10 o 
   3   0   7     1678.90     1792.55     21.03 o 
   4   0   7     1563.13     1508.23     34.94 o 
   5   0   7        9.91       11.09      1.96 o 
   6   0   7      307.49      293.72      8.97 o 
   7   0   7       74.10       81.88      4.38 o 
  -7   1   7      124.62      125.36      9.01 o 
  -6   1   7      125.34      134.07     12.91 o 
  -5   1   7      494.08      499.48     14.27 o 
  -4   1   7      278.14      299.11      9.83 o 
  -3   1   7     1642.80     1598.65     19.22 o 
  -2   1   7      465.06      393.78      6.50 o 
  -1   1   7      754.38      740.02      7.55 o 
   0   1   7     9056.31     9304.47    138.44 o 
   1   1   7        4.59       11.09      1.51 o 
   2   1   7     8074.18     8727.65     91.25 o 
   3   1   7     1332.51     1499.42     21.77 o 
   5   1   7     1190.93     1222.40     26.70 o 
   6   1   7       56.49       52.97      3.20 o 
   7   1   7      192.02      191.15      5.94 o 
   8   1   7      126.49      141.18      6.16 o 
  -7   2   7      190.36      193.26      9.09 o 
  -6   2   7      490.13      456.66     14.36 o 
  -5   2   7      201.85      189.25      8.12 o 
  -4   2   7     1042.67     1029.90     18.89 o 
  -3   2   7      454.76      472.65     11.04 o 
  -2   2   7     4241.83     4483.20     56.43 o 
  -1   2   7     2823.03     3041.25     30.33 o 
   0   2   7     5029.85     5446.03     53.34 o 
   1   2   7      919.79      813.79      9.30 o 
   2   2   7       35.06       34.19      1.21 o 
   3   2   7     2854.97     3088.91     51.19 o 
   4   2   7       72.01       39.63      3.30 o 
   5   2   7      215.15      232.60      5.81 o 
   6   2   7      198.57      216.13      5.77 o 
   7   2   7        9.48        8.46      3.90 o 
   8   2   7      149.94      173.30      6.37 o 
  -7   3   7      155.65      141.61      8.51 o 
  -6   3   7      335.61      328.30     17.26 o 
  -5   3   7      714.36      698.26     19.17 o 
  -4   3   7      513.86      528.70      7.45 o 
  -3   3   7     4386.87     4562.61     64.39 o 
  -2   3   7       98.07      121.23      3.12 o 
  -1   3   7     2873.24     2888.28     28.99 o 
   0   3   7     2482.63     2637.22     28.58 o 
   1   3   7     2230.80     2247.99     26.36 o 
   2   3   7     1763.91     1830.07     21.47 o 
   3   3   7      305.72      359.01      9.60 o 
   4   3   7     1237.57     1323.12     41.58 o 
   5   3   7        7.36        4.98      2.02 o 
   6   3   7      178.97      178.27      4.96 o 
   7   3   7      286.66      292.32      8.17 o 
   8   3   7       25.90       30.68      3.30 o 
  -6   4   7       56.02       53.21      8.55 o 
  -5   4   7      212.34      217.30      7.43 o 
  -4   4   7     1041.56     1059.52     15.25 o 
  -3   4   7      450.41      454.93      7.76 o 
  -2   4   7     3901.40     4058.31     47.24 o 
  -1   4   7     1145.99     1210.73     13.04 o 
   0   4   7     3753.83     3920.90     42.11 o 
   1   4   7      977.73      882.82      9.50 o 
   2   4   7      919.78      942.77     11.72 o 
   3   4   7     3393.71     3460.06     70.26 o 
   4   4   7      405.98      280.73     11.11 o 
   5   4   7     1383.52     1389.13     29.40 o 
   6   4   7      488.25      492.61     11.88 o 
   7   4   7      103.64      107.72      4.35 o 
   8   4   7       71.19       84.16      3.92 o 
  -6   5   7      313.86      322.32     10.13 o 
  -5   5   7       33.99       37.38      3.01 o 
  -4   5   7      537.38      542.01     11.55 o 
  -3   5   7        3.17        2.29      1.39 o 
  -2   5   7       13.75       18.77      1.24 o 
  -1   5   7     4351.21     4382.59     43.28 o 
   0   5   7       40.17       53.60      2.36 o 
   1   5   7     1201.84     1269.76     13.42 o 
   2   5   7     1775.23     1914.66     43.19 o 
   3   5   7        2.41        2.38      1.38 o 
   4   5   7      849.62       -0.60      0.64 o 
   5   5   7      249.07      249.95      8.56 o 
   6   5   7      814.64      815.70     18.25 o 
   7   5   7      252.65      247.83      7.11 o 
   8   5   7      175.28      171.36      5.51 o 
  -5   6   7      382.48      394.93     11.52 o 
  -4   6   7      199.24      193.01      4.93 o 
  -3   6   7      894.19      905.89     13.88 o 
  -2   6   7     1318.95     1393.02     18.01 o 
  -1   6   7     1730.83     1749.92     21.69 o 
   0   6   7      828.78      835.81      9.86 o 
   1   6   7       22.26       22.95      1.22 o 
   2   6   7     1071.43     1009.00     14.03 o 
   3   6   7      355.47      386.15      5.57 o 
   4   6   7      394.13      415.95      9.13 o 
   5   6   7     1090.44     1125.24     20.51 o 
   6   6   7        2.96        4.50      4.05 o 
   7   6   7        1.20        2.68      1.80 o 
   8   6   7       94.67      103.48      4.32 o 
  -5   7   7       92.63       92.82      8.38 o 
  -4   7   7      329.62      310.18      8.82 o 
  -3   7   7        9.82       12.20      1.90 o 
  -2   7   7     1706.66     1610.43     22.64 o 
  -1   7   7     1844.56     1849.00     21.07 o 
   0   7   7      340.65      337.23      4.74 o 
   1   7   7      836.83      884.00     12.59 o 
   2   7   7      180.60      197.21      5.13 o 
   3   7   7     1202.60     1290.15     17.67 o 
   4   7   7      517.62      500.25     10.98 o 
   5   7   7      244.46      236.32      6.47 o 
   6   7   7      336.99      289.61     11.08 o 
   7   7   7       23.03       25.54      3.90 o 
   8   7   7      125.37      119.52      5.85 o 
  -4   8   7        4.44        8.10      2.46 o 
  -3   8   7      836.64      815.05     13.42 o 
  -2   8   7        0.32       -0.98      1.61 o 
  -1   8   7      760.42      796.14     12.01 o 
   0   8   7      335.25      351.68      6.47 o 
   1   8   7      186.22      173.93      3.35 o 
   2   8   7     3021.79     3132.51     40.88 o 
   3   8   7        3.22        4.00      1.42 o 
   4   8   7     1469.36     1440.86     32.58 o 
   5   8   7      220.88      191.56      7.42 o 
   6   8   7      180.86      178.17      8.71 o 
   7   8   7      492.35      498.87     11.03 o 
   8   8   7       33.28       40.41      3.59 o 
  -3   9   7       11.07        6.59      2.46 o 
  -2   9   7      794.73      747.84     21.81 o 
  -1   9   7        3.61       -0.85      2.85 o 
   0   9   7      332.72      352.93      6.69 o 
   1   9   7      522.57      526.72      7.58 o 
   2   9   7        9.85        8.20      2.54 o 
   3   9   7     2615.19     2643.71     35.04 o 
   4   9   7      464.08      476.79     13.09 o 
   5   9   7      485.17      471.97     13.69 o 
   6   9   7      260.17      229.54      8.60 o 
   7   9   7        8.64       13.20      2.47 o 
  -2  10   7       50.21       51.34      4.13 o 
  -1  10   7      322.27      325.56      6.65 o 
   0  10   7       28.23       25.79      2.23 o 
   1  10   7      362.75      357.81     11.41 o 
   2  10   7      797.77      822.44     13.30 o 
   3  10   7        3.24        4.45      2.02 o 
   4  10   7      705.33      736.00     12.51 o 
   5  10   7       11.08        5.64      2.85 o 
   6  10   7      687.05      651.24     18.47 o 
   7  10   7      308.73      336.37     11.25 o 
  -1  11   7       54.75       55.50      4.19 o 
   0  11   7      992.35      913.94     15.44 o 
   1  11   7      371.53      342.20     10.86 o 
   2  11   7      597.26      547.29     10.17 o 
   3  11   7      195.81      206.58      5.49 o 
   4  11   7      158.97      159.71      4.64 o 
   5  11   7      521.01      499.69     15.49 o 
   6  11   7       25.49       28.69      7.66 o 
   0  12   7      302.24      311.17      9.10 o 
   1  12   7     1143.71     1173.54     27.53 o 
   2  12   7      335.65      321.35     18.01 o 
   3  12   7      840.16      897.77     22.36 o 
   4  12   7      641.75      630.56     13.64 o 
   5  12   7       99.54       93.30      7.22 o 
  -5  -9   8      291.49      273.66     10.10 o 
  -4  -9   8      274.79      297.15      8.16 o 
  -3  -9   8      992.27     1017.29     35.54 o 
  -2  -9   8       36.26       34.66      4.10 o 
  -1  -9   8      850.57      858.38     21.29 o 
   0  -9   8      265.19      243.74      6.81 o 
  -6  -8   8       54.33       58.25      7.81 o 
  -5  -8   8      553.49      552.47     18.31 o 
  -4  -8   8      677.49      706.51     14.38 o 
  -3  -8   8      327.74      325.74      8.58 o 
  -2  -8   8     1007.35      990.01     23.04 o 
  -1  -8   8        1.88        2.30      2.19 o 
   0  -8   8      381.54      377.89      9.23 o 
   1  -8   8      733.63      712.90     13.78 o 
   2  -8   8      130.07      115.65      5.71 o 
  -6  -7   8      334.51      357.59     17.11 o 
  -5  -7   8      152.43      132.41      9.61 o 
  -4  -7   8      719.65      719.50     14.20 o 
  -3  -7   8      401.44      430.18      9.96 o 
  -2  -7   8      256.48      270.72      7.53 o 
  -1  -7   8      928.15      905.56     14.74 o 
   0  -7   8       58.93       58.32      2.87 o 
   1  -7   8      147.75      153.69      4.68 o 
   2  -7   8      239.59      227.53      7.35 o 
   3  -7   8      144.20      139.55      6.00 o 
  -7  -6   8      157.83      165.13     10.81 o 
  -6  -6   8        3.90        3.90      3.90 o 
  -5  -6   8      286.76      290.04     14.11 o 
  -4  -6   8      391.82      384.70     12.08 o 
  -3  -6   8     3084.39     3030.38     50.45 o 
  -2  -6   8      415.87      433.48      9.90 o 
  -1  -6   8      134.47      132.00      3.37 o 
   0  -6   8      311.71      334.79      7.87 o 
   1  -6   8       19.90       15.70      1.83 o 
   2  -6   8      474.33      489.88      9.21 o 
   3  -6   8      379.08      387.29      7.99 o 
   4  -6   8        0.48        1.95      1.77 o 
  -7  -5   8      250.90      260.31     13.21 o 
  -6  -5   8      608.80      627.81     23.72 o 
  -5  -5   8        2.33        1.20      3.00 o 
  -4  -5   8      652.42      669.86     12.76 o 
  -3  -5   8       42.55       49.89      3.02 o 
  -2  -5   8     1130.96     1244.04     21.21 o 
  -1  -5   8     1168.76     1146.05     19.36 o 
   0  -5   8       13.17       14.22      1.84 o 
   1  -5   8      949.50      967.84     12.09 o 
   2  -5   8      334.54      332.75      6.78 o 
   3  -5   8      527.69      504.67      9.20 o 
   4  -5   8       48.12       47.56      2.87 o 
   5  -5   8       14.34       14.93      2.76 o 
  -7  -4   8        1.19        0.60      3.30 o 
  -6  -4   8      652.56      621.51     23.42 o 
  -5  -4   8     1886.95     1897.24     59.15 o 
  -4  -4   8     1074.12     1126.39     16.81 o 
  -3  -4   8     3507.81     3541.30     50.17 o 
  -2  -4   8     1944.25     2050.86     33.02 o 
  -1  -4   8       88.52       95.59      2.92 o 
   0  -4   8     2010.21     2063.83     23.02 o 
   1  -4   8       94.65       96.93      2.85 o 
   2  -4   8     3454.39     3393.38     44.21 o 
   3  -4   8        5.26        3.23      1.57 o 
   4  -4   8      155.70      153.35      4.19 o 
   5  -4   8       83.74       78.06      5.28 o 
  -7  -3   8      619.37      632.14     17.91 o 
  -6  -3   8        1.71       -0.40      2.36 o 
  -5  -3   8       22.48       21.32      4.20 o 
  -4  -3   8      106.78      121.66      5.12 o 
  -3  -3   8        2.16        0.65      1.37 o 
  -2  -3   8     1705.87     1719.97     25.52 o 
  -1  -3   8      175.09      182.94      3.33 o 
   0  -3   8     1356.06     1296.18     14.91 o 
   1  -3   8     4806.30     4857.65     55.18 o 
   2  -3   8       35.69       45.77      4.58 o 
   3  -3   8     2138.05     2176.11     29.08 o 
   4  -3   8      484.70      493.42     11.46 o 
   5  -3   8      806.71      785.68     17.18 o 
   6  -3   8      213.49      206.30     10.69 o 
  -7  -2   8       20.62       20.21      3.60 o 
  -6  -2   8      293.10      295.53     12.31 o 
  -5  -2   8      785.64      775.00     19.78 o 
  -4  -2   8     1556.27     1669.24     28.85 o 
  -3  -2   8     1435.35     1501.34     34.18 o 
  -2  -2   8      442.20      484.31      8.43 o 
  -1  -2   8     1113.66     1099.90     12.68 o 
   0  -2   8      380.72      387.69      5.41 o 
   1  -2   8     1355.86     1381.02     15.62 o 
   2  -2   8     2125.24     2150.77     25.92 o 
   3  -2   8      599.35      605.63      8.48 o 
   4  -2   8      296.54      308.25      5.82 o 
   5  -2   8        1.72        4.40      2.52 o 
   6  -2   8      145.85      140.26      6.01 o 
  -7  -1   8      111.06      128.47      6.85 o 
  -6  -1   8        0.15       -0.18      3.60 o 
  -5  -1   8     1135.91     1106.92     26.38 o 
  -4  -1   8     1084.83     1122.94     26.28 o 
  -3  -1   8     2339.43     2581.15     44.54 o 
  -2  -1   8     3914.02     4090.25     57.40 o 
  -1  -1   8      367.27      382.60      5.57 o 
   0  -1   8     1129.24     1004.69     12.71 o 
   1  -1   8     1497.91     1590.09     16.32 o 
   2  -1   8     1523.16     1544.92     20.74 o 
   3  -1   8      720.59      751.21     10.12 o 
   4  -1   8      216.89      233.34      6.84 o 
   5  -1   8      289.74      298.96      8.17 o 
   6  -1   8       25.59       21.89      2.74 o 
   7  -1   8       26.24       25.73      3.20 o 
  -7   0   8       73.79       82.67      7.66 o 
  -6   0   8      801.08      763.23     43.09 o 
  -5   0   8       15.69       19.64      3.24 o 
  -4   0   8     1817.85     1873.93     32.02 o 
  -3   0   8      338.41      356.44      5.87 o 
  -2   0   8     3846.47     3817.60     48.28 o 
  -1   0   8     9508.79    10280.79    106.44 o 
   0   0   8        6.61        9.12      1.06 o 
   1   0   8     6528.49     6872.58     71.52 o 
   2   0   8        0.58       -0.11      0.49 o 
   3   0   8      803.58      781.34     11.02 o 
   4   0   8      755.32      771.08     15.24 o 
   5   0   8       65.68       61.66      5.19 o 
   6   0   8      306.32      303.31      8.15 o 
   7   0   8        2.80        3.69      2.10 o 
  -7   1   8       62.40       63.52      7.36 o 
  -6   1   8      130.87      125.67      7.00 o 
  -5   1   8      205.68      221.94     16.21 o 
  -4   1   8        0.39       -1.05      1.63 o 
  -3   1   8     2435.88     2505.13     35.81 o 
  -2   1   8      789.99      816.16     11.61 o 
  -1   1   8      413.71      376.05      4.40 o 
   0   1   8     2948.81     2964.78     34.47 o 
   1   1   8     1481.44     1711.78     18.61 o 
   2   1   8     9080.72     9690.15    109.09 o 
   3   1   8      504.78      544.69      7.13 o 
   4   1   8      976.35     1032.74     31.40 o 
   5   1   8     1066.65     1109.51     20.90 o 
   6   1   8        1.22        1.64      1.69 o 
   7   1   8      207.95      215.31      7.64 o 
  -7   2   8      589.10      606.49     18.55 o 
  -6   2   8      124.96      108.87      7.00 o 
  -5   2   8      406.29      397.21     12.69 o 
  -4   2   8      469.03      475.13      7.28 o 
  -3   2   8       11.27       11.78      1.64 o 
  -2   2   8     2275.88     2263.65     29.46 o 
  -1   2   8     1278.77     1355.58     14.22 o 
   0   2   8     1269.44     1231.39     15.12 o 
   1   2   8     2210.41     2217.88     23.80 o 
   2   2   8      737.22      766.76     12.38 o 
   3   2   8     1859.72     1868.49     36.88 o 
   5   2   8      262.16      269.80      6.62 o 
   6   2   8      175.43      199.05      5.73 o 
   7   2   8        6.20        7.36      2.12 o 
   8   2   8      152.52      166.17      6.47 o 
  -7   3   8       27.52       30.10      4.83 o 
  -6   3   8      142.15      143.45      7.93 o 
  -5   3   8        0.49       -0.72      2.43 o 
  -4   3   8     2080.95     2073.85     30.68 o 
  -3   3   8     2750.92     2721.80     39.45 o 
  -2   3   8       42.70       53.72      2.34 o 
  -1   3   8     6003.62     6474.65     67.61 o 
   0   3   8       21.07       13.62      1.05 o 
   1   3   8     4068.00     4117.24     43.33 o 
   2   3   8      988.73      990.36     12.29 o 
   3   3   8       70.95       64.64      2.21 o 
   5   3   8       27.93       24.78      6.61 o 
   6   3   8      274.50      289.21      8.28 o 
   7   3   8       36.42       41.43      3.18 o 
   8   3   8        0.70        1.55      2.01 o 
  -6   4   8      123.64      127.00     13.51 o 
  -5   4   8      335.55      340.14     12.08 o 
  -4   4   8      556.28      584.15     10.53 o 
  -3   4   8      255.18      236.77      5.68 o 
  -2   4   8     1657.86     1712.14     23.15 o 
  -1   4   8      269.89      234.78      3.64 o 
   0   4   8     3231.00     3359.57     36.39 o 
   1   4   8      741.43      735.17      8.18 o 
   2   4   8     1417.96     1507.98     26.79 o 
   3   4   8     1168.32     1143.89     17.42 o 
   4   4   8       38.95       -0.39      0.72 o 
   5   4   8     1436.66     1418.53     30.35 o 
   6   4   8       37.93       42.08      3.07 o 
   7   4   8       32.65       27.75      3.30 o 
   8   4   8      256.04      245.55      7.42 o 
  -6   5   8      210.81      216.98     10.34 o 
  -5   5   8        0.04       -0.35      1.77 o 
  -4   5   8      760.59      730.23     11.56 o 
  -3   5   8      667.20      673.89     10.82 o 
  -2   5   8     1608.64     1666.66     18.87 o 
  -1   5   8      797.48      781.30      9.94 o 
   0   5   8      136.79      153.44      3.13 o 
   1   5   8     2981.39     3073.21     30.86 o 
   2   5   8      717.72      823.15     21.42 o 
   3   5   8      209.43      235.46      4.03 o 
   5   5   8        3.35        0.39      2.85 o 
   6   5   8      117.51      131.71      5.20 o 
   7   5   8       22.90       25.22      3.90 o 
   8   5   8       27.28       22.39      2.70 o 
  -5   6   8      291.70      305.80      8.58 o 
  -4   6   8      119.60      129.33      4.18 o 
  -3   6   8      236.73      234.38      5.41 o 
  -2   6   8      543.07      560.26     10.43 o 
  -1   6   8      207.94      233.21      4.25 o 
   0   6   8     2252.43     2328.47     26.10 o 
   1   6   8        8.39        7.57      1.04 o 
   2   6   8      387.87      317.69      6.62 o 
   3   6   8      464.45      464.25     11.03 o 
   4   6   8      479.28      455.47     12.31 o 
   5   6   8     1402.26     1453.53     31.73 o 
   6   6   8       73.52       51.30      3.71 o 
   7   6   8      740.50      717.43     17.71 o 
   8   6   8        6.23       12.39      2.31 o 
  -5   7   8      146.95      133.33      5.46 o 
  -4   7   8      203.87      236.58      6.01 o 
  -3   7   8       30.25       23.65      2.31 o 
  -2   7   8     2396.89     2386.21     32.20 o 
  -1   7   8      802.35      802.42     10.35 o 
   0   7   8     1295.60     1263.03     14.93 o 
   1   7   8      913.87      872.79     10.68 o 
   2   7   8       26.55       32.62      2.35 o 
   3   7   8      512.38      513.01      9.11 o 
   4   7   8      829.38      881.62     31.68 o 
   5   7   8      569.21      577.23     14.97 o 
   6   7   8       77.13       87.89      6.61 o 
   7   7   8       19.41       13.62      2.55 o 
   8   7   8      193.18      181.63      6.45 o 
  -4   8   8       18.96       16.04      2.28 o 
  -3   8   8      922.80      905.29     16.76 o 
  -2   8   8      262.40      244.75      6.85 o 
  -1   8   8      923.08     1033.15     16.21 o 
   0   8   8      435.09      454.09      7.73 o 
   1   8   8      993.64     1019.53     13.39 o 
   2   8   8      922.12      933.19     15.54 o 
   3   8   8       18.80       19.42      1.83 o 
   4   8   8     1363.47     1370.61     31.49 o 
   5   8   8      478.84      464.67     10.74 o 
   6   8   8      342.41      328.43      8.38 o 
   7   8   8      257.82      240.35      8.27 o 
   8   8   8       11.40        8.49      5.55 o 
  -3   9   8      201.93      199.36      6.89 o 
  -2   9   8      613.71      579.50     13.07 o 
  -1   9   8       15.93       21.19      2.04 o 
   0   9   8     1266.88     1261.90     19.63 o 
   1   9   8      256.16      255.29      5.63 o 
   2   9   8      411.49      431.40      8.03 o 
   3   9   8     2085.21     2076.47     28.15 o 
   4   9   8       11.76        9.94      2.01 o 
   5   9   8      523.96      546.80     12.54 o 
   6   9   8      286.31      282.47      9.14 o 
   7   9   8        0.36        1.99      1.89 o 
  -2  10   8       20.94       19.39      3.04 o 
  -1  10   8      571.87      575.29      9.79 o 
   0  10   8        7.72        2.50      1.72 o 
   1  10   8      539.53      568.30     15.00 o 
   2  10   8      735.32      717.11     12.02 o 
   3  10   8       65.36       75.93      3.40 o 
   4  10   8      926.07      910.89     13.69 o 
   5  10   8       18.99       15.31      2.82 o 
   6  10   8      532.46      555.07     13.17 o 
   7  10   8        5.96        5.73      2.36 o 
  -1  11   8      176.71      159.16      6.32 o 
   0  11   8      977.20      995.53     16.56 o 
   1  11   8       67.06       65.71      5.85 o 
   2  11   8      337.95      320.17      7.21 o 
   3  11   8      692.15      722.12     12.21 o 
   4  11   8      356.01      341.89      9.30 o 
   5  11   8      566.63      596.32     14.44 o 
   6  11   8       33.26       31.49      3.56 o 
   1  12   8     1096.24     1036.93     24.88 o 
   2  12   8       55.89       42.88      4.56 o 
   3  12   8      933.25      961.32     18.55 o 
   4  12   8      467.76      494.09      9.22 o 
   5  12   8      142.35      165.66      7.34 o 
  -4  -9   9      355.83      358.90      9.39 o 
  -3  -9   9      710.52      705.87     18.01 o 
  -2  -9   9       27.75       29.51      4.02 o 
  -1  -9   9      439.00      434.97     13.17 o 
  -5  -8   9      904.63      912.22     22.48 o 
  -4  -8   9      550.83      555.33     12.17 o 
  -3  -8   9       99.36       94.57      5.73 o 
  -2  -8   9     1223.26     1222.09     27.60 o 
  -1  -8   9       39.80       46.71      3.84 o 
   0  -8   9      866.72      876.22     13.87 o 
   1  -8   9      173.01      180.26      7.83 o 
  -6  -7   9      275.28      275.02     15.01 o 
  -5  -7   9        9.43        8.27      2.81 o 
  -4  -7   9      323.21      320.70      8.01 o 
  -3  -7   9      249.59      251.01     16.28 o 
  -2  -7   9      291.17      272.91      7.74 o 
  -1  -7   9     1003.07     1003.42     18.37 o 
   0  -7   9       37.74       39.23      2.53 o 
   1  -7   9      524.67      503.43     11.52 o 
   2  -7   9      313.75      318.52      9.11 o 
   3  -7   9      189.14      168.21      6.57 o 
  -7  -6   9      137.96      136.91     10.21 o 
  -6  -6   9        8.84       14.41      4.80 o 
  -5  -6   9      458.03      491.50     20.72 o 
  -4  -6   9        6.52        4.72      1.93 o 
  -3  -6   9      477.09      512.91     11.19 o 
  -2  -6   9      566.47      518.54      9.95 o 
  -1  -6   9      365.43      380.34      6.84 o 
   0  -6   9      347.60      361.95      7.44 o 
   1  -6   9      125.53      129.41      4.11 o 
   2  -6   9      523.99      478.25     16.13 o 
   3  -6   9      364.06      365.68      7.85 o 
   4  -6   9       72.62       67.62      3.99 o 
  -7  -5   9      337.26      304.75     15.01 o 
  -6  -5   9      522.55      500.21     20.72 o 
  -5  -5   9       79.88       90.07      7.81 o 
  -4  -5   9     2472.65     2561.87     42.66 o 
  -3  -5   9      133.30      152.31      4.96 o 
  -2  -5   9     2277.33     2194.97     32.55 o 
  -1  -5   9       15.99       17.14      2.13 o 
   0  -5   9      337.30      368.65      7.31 o 
   1  -5   9      502.93      514.56      7.43 o 
   2  -5   9      163.69      161.78      4.63 o 
   3  -5   9      233.58      227.17      5.64 o 
   4  -5   9      211.68      206.59      5.37 o 
  -7  -4   9       64.52       68.16      7.51 o 
  -6  -4   9      564.03      562.96     22.22 o 
  -5  -4   9      132.35      140.51      9.31 o 
  -4  -4   9      532.76      563.57     11.04 o 
  -3  -4   9     6264.75     6329.22     88.23 o 
  -2  -4   9      284.22      266.85      6.09 o 
  -1  -4   9     2364.64     2452.13     31.55 o 
   0  -4   9     1406.16     1458.63     18.17 o 
   1  -4   9        4.38        7.20      1.34 o 
   2  -4   9     1416.40     1440.91     20.50 o 
   3  -4   9       66.72       73.64      3.25 o 
   4  -4   9      549.06      540.97      9.44 o 
   5  -4   9      118.94      119.87      5.08 o 
  -7  -3   9      342.13      325.40     11.83 o 
  -6  -3   9      148.56      131.17      6.78 o 
  -5  -3   9     1274.04     1221.69     40.23 o 
  -4  -3   9      594.12      582.20     11.15 o 
  -3  -3   9       17.78       18.45      2.11 o 
  -2  -3   9      377.78      432.69      8.28 o 
  -1  -3   9      152.60      163.94      4.92 o 
   0  -3   9     4649.93     4671.37     49.61 o 
   1  -3   9     1292.50     1269.44     15.88 o 
   2  -3   9      675.12      668.85     10.61 o 
   3  -3   9     2372.78     2372.39     31.71 o 
   4  -3   9       91.72       86.60      4.33 o 
   5  -3   9      165.88      161.39      7.11 o 
   6  -3   9      240.16      230.91      8.23 o 
  -7  -2   9      152.01      174.11      8.29 o 
  -6  -2   9      522.47      546.90     15.94 o 
  -5  -2   9       68.84       64.26      5.12 o 
  -4  -2   9       31.24       32.86      1.54 o 
  -3  -2   9     2190.38     2206.09     36.73 o 
  -2  -2   9      101.50       92.72      3.23 o 
  -1  -2   9     1502.95     1535.61     17.27 o 
   0  -2   9      592.01      552.33     12.58 o 
   1  -2   9     2379.77     2488.95     29.04 o 
   2  -2   9      554.91      586.33      8.59 o 
   3  -2   9      119.58      117.51      3.10 o 
   4  -2   9     1266.42     1273.22     16.00 o 
   5  -2   9       59.91       49.40      3.94 o 
   6  -2   9      257.65      258.78      8.43 o 
  -7  -1   9      313.89      294.83     21.02 o 
  -6  -1   9      649.21      630.93     17.83 o 
  -5  -1   9     1563.00     1559.50     35.85 o 
  -4  -1   9      154.21      166.03      3.24 o 
  -3  -1   9     2590.68     2789.59     40.10 o 
  -2  -1   9     1204.11     1188.09     18.17 o 
  -1  -1   9     1827.96     1849.98     20.40 o 
   0  -1   9     2588.44     2611.34     28.24 o 
   1  -1   9      614.10      646.68      7.46 o 
   2  -1   9      860.55      841.13     12.31 o 
   3  -1   9      358.73      357.90      6.30 o 
   4  -1   9      906.29      892.78     17.90 o 
   5  -1   9       19.98       16.40      2.59 o 
   6  -1   9       22.49       21.41      2.96 o 
   7  -1   9       95.76      118.20     14.34 o 
  -7   0   9      252.33      216.06      9.52 o 
  -6   0   9      323.80      359.50     21.77 o 
  -5   0   9        0.49        5.06      2.65 o 
  -4   0   9     2757.36     2791.65     35.70 o 
  -3   0   9       15.19       22.72      1.84 o 
  -2   0   9     4649.28     5125.09     64.50 o 
  -1   0   9     1944.91     1929.08     21.15 o 
   0   0   9     1087.14     1137.35     14.28 o 
   1   0   9     3688.31     3875.07     41.01 o 
   2   0   9     1567.09     1710.40     25.30 o 
   3   0   9     1646.65     1675.78     22.21 o 
   4   0   9      492.54      497.24     11.02 o 
   5   0   9      271.31      262.70     12.32 o 
   6   0   9       78.46       76.53      4.19 o 
   7   0   9       13.64       14.00      2.97 o 
  -7   1   9      136.95      131.72      7.86 o 
  -6   1   9      505.39      508.29     15.64 o 
  -5   1   9      456.50      455.35     13.94 o 
  -4   1   9      135.54      123.79      2.84 o 
  -3   1   9     1760.60     1819.21     26.95 o 
  -2   1   9      131.33      152.92      3.58 o 
  -1   1   9     3121.71     3196.01     34.07 o 
   0   1   9      376.22      334.77      5.20 o 
   1   1   9      615.40      690.04      8.27 o 
   2   1   9     3105.95     3235.86     37.58 o 
   3   1   9      125.49      144.32      3.28 o 
   4   1   9     1370.48     1449.55     26.74 o 
   5   1   9     1080.78     1151.54     27.76 o 
   6   1   9       23.20       24.35      4.04 o 
   7   1   9      240.49      234.60      8.38 o 
  -7   2   9      330.30      330.73     12.74 o 
  -6   2   9       43.90       37.27      8.26 o 
  -5   2   9      626.05      644.25     18.11 o 
  -4   2   9      802.74      825.29     14.84 o 
  -3   2   9      157.15      171.38      4.48 o 
  -2   2   9     1133.36     1122.79     15.66 o 
  -1   2   9      222.81      218.85      3.38 o 
   0   2   9     2971.03     3024.29     35.35 o 
   1   2   9     1093.75     1120.73     12.73 o 
   2   2   9      261.37      294.24      4.61 o 
   3   2   9     1368.92     1438.82     18.74 o 
   4   2   9        0.25        0.10      1.39 o 
   5   2   9      426.21      430.43     13.51 o 
   6   2   9       59.36       52.22      3.92 o 
   7   2   9       26.95       27.76      4.50 o 
  -6   3   9      177.76      198.56     10.96 o 
  -5   3   9      207.21      200.34      8.89 o 
  -4   3   9      428.36      409.09      7.90 o 
  -3   3   9     1234.88     1281.64     19.97 o 
  -2   3   9      614.34      645.13      9.94 o 
  -1   3   9     2287.86     2256.82     23.14 o 
   0   3   9     1198.53     1286.53     14.83 o 
   1   3   9     3209.54     3319.65     35.25 o 
   2   3   9     1560.27     1656.11     20.16 o 
   3   3   9      639.33      683.04      8.60 o 
   4   3   9      200.01      210.10     10.81 o 
   5   3   9       28.51       33.99      2.97 o 
   6   3   9      219.11      218.71      7.32 o 
   7   3   9       50.76       54.20      6.61 o 
   8   3   9       44.24       39.90      3.50 o 
  -6   4   9      238.98      246.92     10.68 o 
  -5   4   9     1192.85     1155.07     25.20 o 
  -4   4   9      381.32      385.99      7.82 o 
  -3   4   9       43.23       42.10      2.68 o 
  -2   4   9     1212.65     1265.58     15.73 o 
  -1   4   9      125.02      102.91      2.65 o 
   0   4   9     5338.56     5833.47     62.13 o 
   1   4   9      126.49      162.18      3.02 o 
   2   4   9      660.59      706.76     10.90 o 
   3   4   9     1166.19     1128.93     15.03 o 
   4   4   9      210.90      198.28      6.79 o 
   5   4   9      302.59      303.05      8.81 o 
   6   4   9       62.34       56.61      3.82 o 
   7   4   9      297.62      296.25      8.70 o 
   8   4   9       51.70       55.54      3.82 o 
  -6   5   9       15.03        6.66      3.80 o 
  -5   5   9        8.64       11.95      4.19 o 
  -4   5   9      796.35      778.47     13.64 o 
  -3   5   9      176.20      188.98      5.09 o 
  -2   5   9      700.94      713.27      9.72 o 
  -1   5   9     1179.60     1153.17     14.93 o 
   0   5   9       23.87       29.10      1.56 o 
   1   5   9     5203.97     5560.33     54.86 o 
   2   5   9      231.72      232.01      5.25 o 
   3   5   9      725.84      744.48     10.47 o 
   4   5   9     1538.32     1634.75     35.34 o 
   5   5   9        9.45       12.51      2.34 o 
   6   5   9      815.50      789.51     18.57 o 
   7   5   9       68.41       61.80      4.95 o 
   8   5   9        5.60        8.66      2.22 o 
  -5   6   9      309.34      304.37      9.18 o 
  -4   6   9        3.07        4.57      1.68 o 
  -3   6   9     1032.71     1007.51     15.33 o 
  -2   6   9        4.46        7.44      1.65 o 
  -1   6   9     1980.82     1985.89     24.07 o 
   0   6   9      570.60      590.70      7.42 o 
   1   6   9       46.28       41.32      1.91 o 
   2   6   9     1405.58     1415.57     21.69 o 
   3   6   9       37.74       46.79      2.38 o 
   4   6   9      693.61      677.97     16.98 o 
   5   6   9      311.55      309.09      9.33 o 
   6   6   9       71.06       58.90      4.03 o 
   7   6   9      334.41      344.34      9.97 o 
   8   6   9      108.31       96.27      4.77 o 
  -5   7   9      104.46      121.26      6.45 o 
  -4   7   9      459.58      514.20      9.59 o 
  -3   7   9      135.41      136.28      4.36 o 
  -2   7   9      174.08      173.71      4.72 o 
  -1   7   9     1243.52     1275.09     15.22 o 
   0   7   9     1791.51     1761.55     20.09 o 
   1   7   9     2291.35     2353.40     27.99 o 
   2   7   9      151.63      150.60      4.53 o 
   3   7   9     1000.96      998.37     15.86 o 
   4   7   9      220.42      223.24      8.27 o 
   5   7   9      405.39      418.22     11.99 o 
   6   7   9      490.75      470.81     12.84 o 
   7   7   9      208.58      179.30     12.01 o 
   8   7   9      132.01      125.68      7.81 o 
  -4   8   9      350.69      311.45      7.19 o 
  -3   8   9      548.83      545.71     10.11 o 
  -2   8   9        1.15        0.74      1.89 o 
  -1   8   9     1798.99     1796.64     28.53 o 
   0   8   9      322.67      285.67      6.32 o 
   1   8   9      471.97      501.27      7.61 o 
   2   8   9      757.99      791.61     13.62 o 
   3   8   9      297.54      301.87      7.06 o 
   4   8   9      801.12      825.34     20.80 o 
   5   8   9      288.41      313.88     10.30 o 
   6   8   9      617.48      618.03     16.34 o 
   7   8   9       85.77       87.38      5.10 o 
  -3   9   9       36.24       37.81      4.67 o 
  -2   9   9      558.42      603.32     13.48 o 
  -1   9   9        9.83       12.87      1.73 o 
   0   9   9     2170.54     2135.12     34.50 o 
   1   9   9       64.09       64.36      3.15 o 
   2   9   9      981.92      964.61     18.07 o 
   3   9   9      928.32      901.32     15.22 o 
   4   9   9       61.52       69.91      4.01 o 
   5   9   9     1358.43     1366.05     39.48 o 
   6   9   9      185.92      197.74      8.07 o 
   7   9   9      153.57      159.97      7.11 o 
  -2  10   9      414.27      426.80     10.89 o 
  -1  10   9      425.54      409.42      8.46 o 
   0  10   9       14.63        8.35      2.25 o 
   1  10   9     1265.51     1170.42     26.59 o 
   2  10   9       22.25       24.50      3.81 o 
   3  10   9      390.96      408.74      8.71 o 
   4  10   9      262.22      273.70      5.52 o 
   5  10   9        0.23       -0.93      2.07 o 
   6  10   9      303.10      316.94     11.14 o 
   7  10   9        6.67       13.17      3.29 o 
  -1  11   9      426.80      383.61     10.25 o 
   0  11   9      898.44      917.00     15.52 o 
   1  11   9       52.04       58.95      4.91 o 
   2  11   9      781.25      823.74     17.15 o 
   3  11   9      295.02      282.44      7.21 o 
   4  11   9      297.53      264.94      5.78 o 
   5  11   9      246.52      224.38      7.97 o 
   6  11   9      118.46      106.70      5.60 o 
   1  12   9      652.71      651.44     17.48 o 
   2  12   9       55.90       62.92      5.04 o 
   3  12   9      831.48      886.98     16.19 o 
   4  12   9      163.13      143.63      5.18 o 
   5  12   9      721.43      698.60     16.81 o 
  -5  -8  10      981.49      987.20     31.83 o 
  -4  -8  10      145.10      164.62      5.89 o 
  -3  -8  10      624.45      657.91     18.92 o 
  -2  -8  10      930.64      951.13     22.82 o 
  -1  -8  10       11.40       10.93      4.15 o 
   0  -8  10      748.39      765.50     12.60 o 
   1  -8  10      156.71      159.35      6.65 o 
  -5  -7  10       53.15       48.13      4.69 o 
  -4  -7  10      242.23      225.05      6.57 o 
  -3  -7  10      116.67      128.68      5.10 o 
  -2  -7  10      437.53      450.30     12.65 o 
  -1  -7  10     1156.18     1153.53     19.24 o 
   0  -7  10      112.07      118.00      3.87 o 
   1  -7  10      580.40      543.41     17.63 o 
   2  -7  10       51.07       44.51      4.03 o 
  -6  -6  10      206.15      193.06     12.31 o 
  -5  -6  10      323.98      345.40     10.81 o 
  -4  -6  10       32.11       28.85      2.65 o 
  -3  -6  10      439.08      438.71     10.18 o 
  -2  -6  10      508.22      522.06     10.21 o 
  -1  -6  10      538.17      523.86     13.53 o 
   0  -6  10      778.67      803.96     13.57 o 
   1  -6  10       21.37       19.68      2.45 o 
   2  -6  10      474.77      459.65     13.45 o 
   3  -6  10       29.97       33.66      3.60 o 
  -6  -5  10      300.73      296.34     15.01 o 
  -5  -5  10      370.67      366.30     17.11 o 
  -4  -5  10     1357.46     1469.50     25.98 o 
  -3  -5  10        5.21        4.62      1.59 o 
  -2  -5  10     1239.57     1291.10     23.56 o 
  -1  -5  10     1995.63     1945.51     28.44 o 
   0  -5  10      883.87      865.55     14.18 o 
   1  -5  10      328.00      336.93      6.98 o 
   2  -5  10        1.03        0.04      1.59 o 
   3  -5  10      646.64      641.44     12.38 o 
   4  -5  10      128.65      134.41      4.47 o 
  -7  -4  10        0.98       -2.70      3.30 o 
  -6  -4  10      480.15      471.68     19.82 o 
  -5  -4  10      143.18      144.72      9.91 o 
  -4  -4  10     1046.41     1036.50     19.12 o 
  -3  -4  10     3212.31     3149.79     45.30 o 
  -2  -4  10     1098.61     1115.29     20.52 o 
  -1  -4  10     4024.44     4092.68     51.45 o 
   0  -4  10      774.65      799.69     13.07 o 
   1  -4  10      139.05      139.42      3.45 o 
   2  -4  10      884.13      873.85     13.66 o 
   3  -4  10       55.98       61.31      3.13 o 
   4  -4  10      518.32      526.42      9.44 o 
   5  -4  10       50.78       56.11      3.82 o 
  -7  -3  10      311.33      305.86     11.53 o 
  -6  -3  10      103.32       96.08      8.11 o 
  -5  -3  10     1014.87     1012.42     34.83 o 
  -4  -3  10      739.78      739.22     14.15 o 
  -3  -3  10      119.71      121.23      4.36 o 
  -2  -3  10     1823.40     1874.99     28.09 o 
  -1  -3  10      235.20      250.92      4.94 o 
   0  -3  10     1109.02     1072.34     14.30 o 
   1  -3  10       85.61       90.46      2.75 o 
   2  -3  10      810.49      800.91     12.43 o 
   3  -3  10     2720.90     2648.05     39.53 o 
   4  -3  10        6.09        7.07      1.54 o 
   5  -3  10      773.41      741.19     19.35 o 
  -7  -2  10      155.17      152.18      8.07 o 
  -6  -2  10      721.20      717.89     25.52 o 
  -5  -2  10       26.83       36.01      4.18 o 
  -4  -2  10     2341.33     2344.05     33.62 o 
  -3  -2  10        7.64        8.28      2.38 o 
  -2  -2  10      474.22      448.26      8.40 o 
  -1  -2  10     1927.79     1904.08     62.34 o 
   0  -2  10       35.92       43.86      1.92 o 
   1  -2  10      926.49      914.92     11.94 o 
   2  -2  10       97.02       90.23      5.18 o 
   3  -2  10      309.91      314.29      5.50 o 
   4  -2  10       93.66       97.99      4.02 o 
   5  -2  10       10.72        8.48      2.60 o 
   6  -2  10       96.17      110.16      5.88 o 
  -7  -1  10      184.31      192.37      9.02 o 
  -6  -1  10      435.54      416.46     13.59 o 
  -5  -1  10      622.06      620.03     17.26 o 
  -4  -1  10       67.45       58.42      2.60 o 
  -3  -1  10      568.91      604.93     11.84 o 
  -2  -1  10     3896.37     4077.65     81.73 o 
  -1  -1  10     2698.63     2826.95     30.58 o 
   0  -1  10     3199.55     3377.78     39.63 o 
   1  -1  10        0.22        0.37      0.97 o 
   2  -1  10     1335.69     1279.59     17.79 o 
   3  -1  10      208.10      202.14      4.50 o 
   4  -1  10      131.45      128.14      4.20 o 
   5  -1  10      360.81      358.62      9.52 o 
   6  -1  10      203.09      193.33      7.01 o 
  -7   0  10      655.20      626.29     30.02 o 
  -6   0  10      423.92      442.35     14.32 o 
  -5   0  10      602.57      565.92     16.31 o 
  -4   0  10      877.75      914.29     14.74 o 
  -3   0  10       99.75      107.30      4.64 o 
  -2   0  10     2611.00     2744.71     52.05 o 
  -1   0  10     1223.24     1311.58     14.95 o 
   0   0  10     1657.18     1771.26     21.54 o 
   1   0  10     2920.88     3095.59     33.20 o 
   2   0  10       23.12       24.28      1.79 o 
   3   0  10     1293.48     1284.51     18.06 o 
   4   0  10      444.79      467.66     12.22 o 
   5   0  10      128.70      130.47      5.23 o 
   6   0  10       61.29       49.96      4.35 o 
   7   0  10        0.50        1.32      2.65 o 
  -7   1  10       29.16       29.22      7.21 o 
  -6   1  10      460.77      497.91     15.64 o 
  -5   1  10      312.78      339.91     11.84 o 
  -4   1  10      258.81      271.17      5.82 o 
  -3   1  10     1311.63     1336.41     20.59 o 
  -2   1  10       86.76       78.65      2.82 o 
  -1   1  10     2567.51     2616.17     28.32 o 
   0   1  10      403.12      353.71      5.62 o 
   1   1  10        2.53        3.10      0.88 o 
   2   1  10     1619.84     1614.02     21.53 o 
   3   1  10       64.49       90.03      2.73 o 
   4   1  10     3134.43     3277.06     57.65 o 
   5   1  10      176.52      189.84      6.06 o 
   6   1  10      132.98      124.26      5.84 o 
   7   1  10      255.04      264.78      9.23 o 
  -7   2  10      155.27      151.02     15.01 o 
  -6   2  10       46.48       43.51      5.19 o 
  -5   2  10     1215.59     1153.07     28.74 o 
  -4   2  10       23.04       35.49      2.99 o 
  -3   2  10     1074.31     1104.90     17.52 o 
  -2   2  10     1243.88     1257.73     17.50 o 
  -1   2  10       89.03       90.79      2.02 o 
   0   2  10     1018.69     1049.66     13.46 o 
   1   2  10       17.39       17.50      1.17 o 
   2   2  10      377.25      380.02      6.35 o 
   3   2  10     1369.49     1399.83     20.72 o 
   4   2  10      147.78      148.21      6.05 o 
   5   2  10      363.85      357.47     10.40 o 
   6   2  10       16.81       20.42      2.86 o 
   7   2  10       72.62       62.62      4.46 o 
  -6   3  10      448.03      442.96     15.03 o 
  -5   3  10        8.79       36.30     22.22 o 
  -4   3  10      232.50      247.60      7.50 o 
  -3   3  10      183.69      168.78      4.68 o 
  -2   3  10     1333.54     1351.66     16.60 o 
  -1   3  10     2125.68     2211.33     24.69 o 
   0   3  10      100.28       87.99      2.39 o 
   1   3  10     1673.11     1656.07     18.40 o 
   2   3  10      750.85      766.53     11.01 o 
   3   3  10      520.71      501.06      8.54 o 
   4   3  10      672.73      635.83     27.17 o 
   5   3  10        0.19        2.01      1.80 o 
   6   3  10      166.41      176.83      6.58 o 
   7   3  10        6.95       10.41      2.52 o 
  -6   4  10      226.37      196.90     27.32 o 
  -5   4  10      840.38      853.22     17.99 o 
  -4   4  10        2.14        2.13      1.58 o 
  -3   4  10      675.13      679.09     12.00 o 
  -2   4  10     3683.86     3637.23     42.06 o 
  -1   4  10        7.41        8.81      1.11 o 
   0   4  10     1787.51     1907.69     21.54 o 
   1   4  10      163.17      199.94      3.52 o 
   2   4  10     3867.85     4198.02     59.22 o 
   3   4  10      728.35      716.73     11.48 o 
   4   4  10      327.77      324.12      9.55 o 
   5   4  10      313.88      285.80     13.21 o 
   6   4  10        0.02       -1.80      1.80 o 
   7   4  10      202.47      193.69      7.00 o 
   8   4  10       50.88       60.07     12.61 o 
  -5   5  10       62.06       56.55      4.29 o 
  -4   5  10       63.99       63.39      3.35 o 
  -3   5  10        1.96       -1.31      2.08 o 
  -2   5  10      753.81      772.01     12.03 o 
  -1   5  10     1581.76     1515.93     18.76 o 
   0   5  10     1034.45     1092.10     13.19 o 
   1   5  10     3590.23     3620.78     41.63 o 
   2   5  10        6.73        8.72      1.64 o 
   3   5  10     1197.27     1244.10     27.26 o 
   4   5  10      958.97      956.11     38.73 o 
   5   5  10       62.53       55.65      3.92 o 
   6   5  10      806.43      843.89     19.95 o 
   7   5  10      106.36       96.08      4.99 o 
   8   5  10       55.27       49.61      3.92 o 
  -5   6  10      228.10      233.63      8.07 o 
  -4   6  10       33.89       25.84      2.77 o 
  -3   6  10      610.80      605.00     11.46 o 
  -2   6  10      117.43      124.11      3.95 o 
  -1   6  10     1270.36     1326.01     16.80 o 
   0   6  10     1065.64     1141.63     13.61 o 
   1   6  10      530.39      540.47      7.87 o 
   2   6  10     2181.66     2230.17     32.74 o 
   3   6  10        6.54       11.49      1.78 o 
   4   6  10      601.39      561.00     14.86 o 
   5   6  10      341.50      350.72     10.40 o 
   6   6  10      187.00      166.01      6.47 o 
   7   6  10      407.62      422.78     11.77 o 
   8   6  10        0.56       -1.91      1.91 o 
  -4   7  10      374.13      371.44      8.57 o 
  -3   7  10      188.32      170.79      5.33 o 
  -2   7  10     1827.36     1874.93     29.08 o 
  -1   7  10      111.02      116.36      3.53 o 
   0   7  10      484.03      491.60      8.54 o 
   1   7  10     1136.27     1192.26     15.27 o 
   2   7  10      382.07      364.78      7.60 o 
   3   7  10     1167.43     1140.53     17.97 o 
   4   7  10        2.47        1.95      2.34 o 
   5   7  10      459.91      442.69     12.76 o 
   6   7  10       57.71       63.53      4.56 o 
   7   7  10        5.54        3.17      2.40 o 
  -4   8  10      189.76      210.97      6.44 o 
  -3   8  10      408.39      401.21      8.28 o 
  -2   8  10      220.55      201.33      6.57 o 
  -1   8  10     1942.57     1923.68     25.75 o 
   0   8  10     1363.08     1331.54     20.46 o 
   1   8  10     1602.40     1684.93     20.90 o 
   2   8  10      740.19      716.09     15.26 o 
   3   8  10      623.64      703.99     12.28 o 
   4   8  10      920.79      896.08     22.29 o 
   5   8  10        0.41       -2.22      2.22 o 
   6   8  10      281.44      268.89      9.33 o 
   7   8  10      204.26      201.56      9.76 o 
  -3   9  10      346.70      341.78     12.05 o 
  -2   9  10      244.32      238.94      7.46 o 
  -1   9  10       40.77       40.45      3.55 o 
   0   9  10      848.98      841.84     14.17 o 
   1   9  10        1.55        3.49      1.62 o 
   2   9  10     1902.81     1856.22     28.67 o 
   3   9  10      779.58      802.62     13.94 o 
   4   9  10      136.28      147.16      6.17 o 
   5   9  10      701.17      722.59     19.21 o 
   6   9  10      105.47      123.61     11.26 o 
   7   9  10      174.14      182.07      7.75 o 
  -2  10  10      605.65      601.52     23.27 o 
  -1  10  10      613.14      605.07     12.76 o 
   0  10  10      135.41      145.44      4.58 o 
   1  10  10      928.57      882.97     32.43 o 
   2  10  10       10.76        7.34      2.04 o 
   3  10  10      564.57      584.33     12.13 o 
   4  10  10      293.15      286.96      7.15 o 
   5  10  10       11.31       14.11      3.40 o 
   6  10  10      444.32      471.36     21.77 o 
  -1  11  10      519.33      505.29     12.33 o 
   0  11  10      309.42      283.74      8.44 o 
   1  11  10      276.47      272.55     11.26 o 
   2  11  10      878.64      890.97     21.49 o 
   3  11  10        3.80        5.13      2.04 o 
   4  11  10      121.82      114.52      4.38 o 
   5  11  10       96.32      111.55      8.56 o 
   6  11  10       20.68       23.17      4.23 o 
   1  12  10      277.88      284.92     10.16 o 
   2  12  10      147.73      150.04      7.09 o 
   3  12  10      465.88      451.14     12.74 o 
   4  12  10        0.82        1.38      1.67 o 
  -3  -8  11      898.90      913.12     21.94 o 
  -2  -8  11      750.44      747.05     24.17 o 
  -1  -8  11      249.23      253.57      7.99 o 
  -5  -7  11        0.35       -0.66      2.86 o 
  -4  -7  11      727.68      703.14     14.66 o 
  -3  -7  11      141.47      155.75      5.93 o 
  -2  -7  11      276.95      274.52     12.61 o 
  -1  -7  11      181.63      158.39      5.31 o 
   0  -7  11       89.00       93.94      4.95 o 
   1  -7  11     1156.88     1184.96     23.38 o 
  -6  -6  11      414.39      449.77     20.72 o 
  -5  -6  11      318.58      294.45     26.12 o 
  -4  -6  11        2.16        0.62      1.92 o 
  -3  -6  11      830.42      875.59     17.38 o 
  -2  -6  11      216.18      211.92      7.58 o 
  -1  -6  11      695.55      699.31     11.03 o 
   0  -6  11      449.80      423.55      9.95 o 
   1  -6  11      127.68      124.67      5.62 o 
   2  -6  11      205.10      193.13      7.52 o 
   3  -6  11        9.95        3.41      4.50 o 
  -6  -5  11       61.51       51.64      7.21 o 
  -5  -5  11      611.59      602.34     15.85 o 
  -4  -5  11      657.57      655.92     13.33 o 
  -3  -5  11      127.30      122.04      4.06 o 
  -2  -5  11     2343.27     2401.67     41.25 o 
  -1  -5  11      472.28      503.10     10.35 o 
   0  -5  11     1064.44     1120.42     17.80 o 
   1  -5  11      539.49      537.10     12.00 o 
   2  -5  11      269.27      252.67      8.88 o 
   3  -5  11      122.00      129.32      4.55 o 
   4  -5  11       32.06       34.50      3.35 o 
  -6  -4  11      364.03      348.58     16.81 o 
  -5  -4  11       95.84      104.79      8.71 o 
  -4  -4  11     1121.34     1071.11     19.63 o 
  -3  -4  11      776.54      797.70     15.60 o 
  -2  -4  11      181.16      211.93      7.56 o 
  -1  -4  11     4275.72     4198.18     52.98 o 
   0  -4  11      184.07      170.19      4.77 o 
   1  -4  11     3130.16     3184.45     40.67 o 
   2  -4  11      864.72      886.02     14.83 o 
   3  -4  11       14.72       12.02      1.96 o 
   4  -4  11      170.87      183.04      7.49 o 
  -7  -3  11      105.76       93.38      9.31 o 
  -6  -3  11        0.24       -3.30      3.30 o 
  -5  -3  11      820.24      793.85     29.42 o 
  -4  -3  11      185.08      196.23      4.61 o 
  -3  -3  11     1239.23     1172.15     21.32 o 
  -2  -3  11     1032.50     1033.03     19.25 o 
  -1  -3  11       17.83       14.61      1.67 o 
   0  -3  11      145.73      152.90      5.89 o 
   1  -3  11       94.20       98.43      2.96 o 
   2  -3  11     1139.00     1094.35     16.34 o 
   3  -3  11      235.55      241.98      5.65 o 
   4  -3  11       64.81       66.07      3.06 o 
   5  -3  11      960.12      930.44     16.80 o 
  -7  -2  11       15.60       25.62      5.85 o 
  -6  -2  11      705.43      747.98     20.75 o 
  -5  -2  11       91.53       81.37      8.11 o 
  -4  -2  11     1300.74     1299.62     22.87 o 
  -3  -2  11      612.15      612.25     12.28 o 
  -2  -2  11     1551.85     1539.73     23.56 o 
  -1  -2  11      163.32      174.90      4.04 o 
   0  -2  11      425.09      415.30      6.54 o 
   1  -2  11     1359.49     1382.38     17.25 o 
   2  -2  11      484.08      480.89      8.37 o 
   3  -2  11       16.94       18.01      1.94 o 
   4  -2  11      361.74      382.97      7.10 o 
   5  -2  11      154.50      168.87      6.69 o 
   6  -2  11      190.61      196.53      7.59 o 
  -7  -1  11      120.40      137.26      8.29 o 
  -6  -1  11      150.24      139.98     11.86 o 
  -5  -1  11     1285.55     1279.30     30.96 o 
  -4  -1  11      833.45      823.18     13.75 o 
  -3  -1  11     2167.18     2164.09     36.50 o 
  -2  -1  11       73.76       59.57      4.38 o 
  -1  -1  11      338.65      377.74     10.38 o 
   0  -1  11     1893.56     1953.41     21.84 o 
   1  -1  11      484.15      494.09      7.28 o 
   2  -1  11      412.39      415.84      6.59 o 
   3  -1  11      377.68      376.07      6.89 o 
   4  -1  11      149.61      136.48      3.89 o 
   5  -1  11       49.38       49.60      3.90 o 
   6  -1  11       13.49        8.56      3.18 o 
  -7   0  11      283.20      318.30     12.44 o 
  -6   0  11       59.69       57.24      5.55 o 
  -5   0  11      751.68      719.10     31.08 o 
  -4   0  11     1458.95     1420.14     21.86 o 
  -3   0  11       18.79       15.86      1.88 o 
  -2   0  11     2379.67     2550.49     33.86 o 
  -1   0  11      737.53      761.00     10.39 o 
   0   0  11     3655.89     3916.80     42.86 o 
   1   0  11     2859.82     2884.87     33.52 o 
   2   0  11      465.01      493.88      8.12 o 
   3   0  11      555.53      571.05      9.09 o 
   4   0  11      307.85      321.65      6.97 o 
   5   0  11      416.59      401.97     19.02 o 
   6   0  11      267.43      255.84      9.55 o 
  -6   1  11      399.75      394.62     13.85 o 
  -5   1  11        6.83        6.31      3.03 o 
  -4   1  11      501.43      522.77      9.61 o 
  -3   1  11      235.58      251.17      5.84 o 
  -2   1  11        1.10        2.56      1.41 o 
  -1   1  11     2203.28     2183.77     26.34 o 
   0   1  11      614.40      648.76      9.11 o 
   1   1  11     1389.30     1454.18     17.65 o 
   2   1  11      634.42      578.44     10.07 o 
   3   1  11       36.63       48.64      2.32 o 
   4   1  11      645.84      651.35     13.64 o 
   5   1  11       36.15       35.93      3.82 o 
   6   1  11      331.14      323.92     15.16 o 
   7   1  11      319.85      306.42     10.51 o 
  -6   2  11        6.29       14.60      3.92 o 
  -5   2  11      361.64      411.59     13.66 o 
  -4   2  11      167.80      164.27      4.62 o 
  -3   2  11     1189.17     1188.14     18.86 o 
  -2   2  11      398.03      401.51      6.08 o 
  -1   2  11        0.16        0.60      0.81 o 
   0   2  11     1062.63      998.59     13.07 o 
   1   2  11      273.28      283.03      4.71 o 
   2   2  11      736.50      778.64     12.92 o 
   3   2  11     1646.86     1770.14     26.04 o 
   4   2  11       27.24       24.54      3.18 o 
   5   2  11      717.46      705.24     18.47 o 
   6   2  11        5.98        5.69      3.75 o 
   7   2  11       12.26        8.53      2.65 o 
  -6   3  11      740.09      756.31     21.94 o 
  -5   3  11        0.38       -1.99      1.99 o 
  -4   3  11     1512.49     1542.11     23.92 o 
  -3   3  11       38.72       45.92      2.78 o 
  -2   3  11      221.78      241.72      4.37 o 
  -1   3  11      784.41      861.12     11.56 o 
   0   3  11      107.84      125.71      3.42 o 
   1   3  11     1481.06     1478.73     17.96 o 
   2   3  11     1197.72     1192.84     18.48 o 
   3   3  11      376.23      390.29      7.28 o 
   4   3  11      550.55      530.77     14.01 o 
   5   3  11       19.77       20.10      2.86 o 
   6   3  11      358.57      359.73     10.72 o 
   7   3  11        1.44        3.30      2.34 o 
  -6   4  11      103.70      127.72      8.50 o 
  -5   4  11      451.03      464.14     11.57 o 
  -4   4  11      240.31      230.13      5.87 o 
  -3   4  11     3518.81     3423.40     49.79 o 
  -2   4  11     1166.80     1131.39     14.46 o 
  -1   4  11       56.16       54.12      2.35 o 
   0   4  11     3064.74     3099.63     34.01 o 
   1   4  11       25.75       27.14      1.67 o 
   2   4  11     1505.68     1542.56     26.81 o 
   3   4  11      868.09      894.47     14.20 o 
   4   4  11      552.20      525.30     22.07 o 
   5   4  11      478.92      464.18     12.63 o 
   6   4  11       67.29       60.81      4.35 o 
   7   4  11       91.57       91.42      5.08 o 
  -5   5  11      148.11      156.56      8.89 o 
  -4   5  11      355.49      365.11      8.08 o 
  -3   5  11      116.03      117.57      4.81 o 
  -2   5  11      644.80      649.60     10.60 o 
  -1   5  11       33.19       36.87      2.06 o 
   0   5  11     1742.93     1715.01     18.30 o 
   1   5  11     5012.51     5059.29     57.68 o 
   2   5  11        4.86        4.68      1.62 o 
   3   5  11     3607.82     3777.97     53.42 o 
   4   5  11       99.45       93.71      7.81 o 
   5   5  11      300.98      291.46      9.23 o 
   6   5  11      631.23      593.18     15.28 o 
   7   5  11        8.76        8.79      2.65 o 
  -5   6  11       14.08       14.66      3.13 o 
  -4   6  11      204.72      203.76      5.81 o 
  -3   6  11      351.36      342.86     10.52 o 
  -2   6  11      151.36      150.12      5.72 o 
  -1   6  11      928.30      915.72     12.29 o 
   0   6  11      486.68      508.38      7.79 o 
   1   6  11     1854.08     1922.62     23.25 o 
   2   6  11      529.60      552.91     12.05 o 
   3   6  11        4.35        6.05      1.59 o 
   4   6  11     1166.89     1140.71     26.54 o 
   5   6  11        8.42        9.52      2.65 o 
   6   6  11      105.64      102.55      6.91 o 
   7   6  11      260.05      251.61      8.60 o 
  -4   7  11      413.69      413.72      9.62 o 
  -3   7  11      290.13      306.33      7.56 o 
  -2   7  11     1005.02     1094.00     18.33 o 
  -1   7  11        7.07        4.92      2.03 o 
   0   7  11     2507.38     2542.04     36.43 o 
   1   7  11      768.99      753.48     10.48 o 
   2   7  11      863.97      890.73     15.03 o 
   3   7  11      402.90      428.65      8.28 o 
   4   7  11      112.14      104.65      5.94 o 
   5   7  11      444.46      443.08     13.06 o 
   6   7  11       90.06       96.08      5.41 o 
   7   7  11      195.21      190.31      7.52 o 
  -3   8  11      146.89      164.38      7.82 o 
  -2   8  11      657.07      595.28     13.21 o 
  -1   8  11     1397.91     1436.15     26.46 o 
   0   8  11      132.17      155.95      4.56 o 
   1   8  11      441.47      424.25      6.91 o 
   2   8  11     1734.17     1678.70     26.05 o 
   3   8  11      459.08      478.75      9.32 o 
   4   8  11      462.40      479.34     21.27 o 
   5   8  11       59.38       66.43      8.11 o 
   6   8  11      142.55      125.40      6.36 o 
   7   8  11       41.08       49.09      4.46 o 
  -3   9  11      471.39      443.55     13.21 o 
  -2   9  11      237.44      233.77     13.66 o 
  -1   9  11      102.56      107.76      3.98 o 
   0   9  11      965.00     1008.90     16.45 o 
   1   9  11       41.96       32.88      3.53 o 
   2   9  11     2089.78     2135.27     43.03 o 
   3   9  11      125.17      121.22      4.38 o 
   4   9  11      780.59      757.47     21.24 o 
   5   9  11      685.81      718.56     19.32 o 
   6   9  11       13.51       16.01      3.40 o 
   7   9  11      173.06      149.46      7.22 o 
  -2  10  11      305.26      316.34     10.86 o 
  -1  10  11      142.27      135.27      7.40 o 
   0  10  11      334.78      345.27      8.45 o 
   1  10  11      586.86      576.55     15.26 o 
   2  10  11       12.11       14.49      2.47 o 
   3  10  11      985.14     1035.22     19.54 o 
   4  10  11        7.60        7.85      1.73 o 
   5  10  11       86.56      102.86      6.78 o 
   6  10  11      140.86      139.25      7.43 o 
   0  11  11      201.35      215.86      7.50 o 
   1  11  11      450.27      469.47     14.86 o 
   2  11  11      580.13      532.56     16.96 o 
   3  11  11        0.25        2.63      1.98 o 
   4  11  11      302.87      340.45      7.46 o 
   5  11  11       79.16       77.60      6.47 o 
   2  12  11      164.89      158.55      7.18 o 
   3  12  11      310.76      326.16      8.24 o 
   4  12  11        6.90        8.97      1.88 o 
  -4  -7  12      842.80      823.01     16.81 o 
  -3  -7  12      142.46      146.04     15.01 o 
  -2  -7  12      429.68      381.27     11.80 o 
  -1  -7  12      177.61      176.58      5.76 o 
   0  -7  12      261.37      275.62      6.24 o 
  -5  -6  12      553.24      560.06     15.72 o 
  -4  -6  12      258.42      290.60      7.95 o 
  -3  -6  12      506.48      513.41     12.24 o 
  -2  -6  12        0.31        1.30      1.96 o 
  -1  -6  12      813.81      820.90     16.84 o 
   0  -6  12      458.41      479.34      9.43 o 
   1  -6  12       41.94       35.12      3.75 o 
   2  -6  12      437.24      389.84     10.48 o 
  -6  -5  12        8.66        5.40      4.50 o 
  -5  -5  12      544.19      567.77     15.56 o 
  -4  -5  12      442.36      406.22      9.53 o 
  -3  -5  12      594.87      550.22     10.52 o 
  -2  -5  12     1348.49     1317.62     28.97 o 
  -1  -5  12        0.03       -0.87      1.52 o 
   0  -5  12     1089.17     1113.70     17.86 o 
   1  -5  12      463.18      472.88     10.06 o 
   2  -5  12      156.32      151.02      5.89 o 
   3  -5  12      164.68      160.82      6.23 o 
  -6  -4  12      374.24      354.29     17.41 o 
  -5  -4  12       26.05       29.86      3.90 o 
  -4  -4  12      569.12      557.09     11.78 o 
  -3  -4  12      474.64      469.94     11.66 o 
  -2  -4  12      862.97      813.33     16.29 o 
  -1  -4  12     2052.53     2081.27     36.14 o 
   0  -4  12       79.53       84.28      3.54 o 
   1  -4  12     1515.35     1516.55     27.36 o 
   2  -4  12      348.37      328.72      7.07 o 
   3  -4  12      347.34      329.58      7.19 o 
   4  -4  12      184.35      198.44      5.33 o 
  -6  -3  12       22.11       28.52      5.70 o 
  -5  -3  12      505.22      505.44     13.84 o 
  -4  -3  12      132.87      138.74      4.07 o 
  -3  -3  12     1402.33     1388.55     25.02 o 
  -2  -3  12      783.27      789.60     15.62 o 
  -1  -3  12        1.25       -0.74      1.23 o 
   0  -3  12     2654.54     2539.32     46.20 o 
   1  -3  12      203.35      186.70      5.44 o 
   2  -3  12      317.93      319.17      6.72 o 
   3  -3  12       78.07       79.14      4.07 o 
   4  -3  12      353.05      346.41      7.11 o 
   5  -3  12      216.83      239.67      7.05 o 
  -6  -2  12       31.95       39.93      6.31 o 
  -5  -2  12       37.31       35.50      3.75 o 
  -4  -2  12      865.40      899.92     16.93 o 
  -3  -2  12       68.75       73.63      3.76 o 
  -2  -2  12     1001.78     1030.81     19.25 o 
  -1  -2  12       25.70       30.47      2.02 o 
   0  -2  12      192.47      196.78      4.79 o 
   1  -2  12     1116.64     1129.20     14.60 o 
   2  -2  12       46.88       49.48      2.72 o 
   3  -2  12      494.94      482.62      8.69 o 
   4  -2  12      126.45      129.39      3.86 o 
   5  -2  12       84.13       69.67      4.96 o 
  -6  -1  12      262.36      273.39     11.07 o 
  -5  -1  12     1045.94     1030.87     26.30 o 
  -4  -1  12      285.95      298.48      7.35 o 
  -3  -1  12     1530.19     1570.82     27.61 o 
  -2  -1  12        6.90       12.52      1.98 o 
  -1  -1  12     2643.32     2679.45     34.34 o 
   0  -1  12      375.96      402.78      6.43 o 
   1  -1  12       25.00       26.53      1.78 o 
   2  -1  12      852.50      891.78     12.02 o 
   3  -1  12       61.81       62.44      2.75 o 
   4  -1  12      554.54      544.01     10.33 o 
   5  -1  12      212.79      214.47     15.61 o 
   6  -1  12       77.02       75.29      8.56 o 
  -6   0  12        2.19       -3.47      3.60 o 
  -5   0  12      754.15      715.46     15.18 o 
  -4   0  12     1651.91     1601.30     24.67 o 
  -3   0  12     1811.58     1791.28     30.92 o 
  -2   0  12      745.54      780.35     19.84 o 
  -1   0  12       18.60       16.02      1.70 o 
   0   0  12      419.70      467.16      6.60 o 
   1   0  12     2610.73     2720.20     29.22 o 
   2   0  12      187.55      185.12      4.85 o 
   3   0  12      852.62      823.06     12.42 o 
   4   0  12       43.84       39.64      1.96 o 
   5   0  12      215.88      208.02      8.49 o 
   6   0  12      258.01      262.98      9.87 o 
  -6   1  12      177.35      189.29      9.36 o 
  -5   1  12      373.42      363.87      9.58 o 
  -4   1  12      394.03      419.14      8.41 o 
  -3   1  12      330.06      336.20      7.23 o 
  -2   1  12      317.82      293.31      8.54 o 
  -1   1  12     3646.54     3633.87     45.68 o 
   0   1  12       12.26       12.07      1.24 o 
   1   1  12     1297.58     1341.80     19.63 o 
   2   1  12      798.27      794.06     13.26 o 
   3   1  12      389.10      378.16      6.73 o 
   4   1  12      464.74      459.62     10.11 o 
   5   1  12       78.03       77.91      5.52 o 
   6   1  12      471.62      431.53     13.06 o 
  -6   2  12       10.83       10.46      3.89 o 
  -5   2  12      285.77      291.56      8.39 o 
  -4   2  12      145.93      173.48      7.15 o 
  -3   2  12      373.47      410.35      8.29 o 
  -2   2  12      413.65      400.30      7.24 o 
  -1   2  12       71.60       71.68      2.60 o 
   0   2  12     1746.13     1760.42     19.86 o 
   1   2  12      135.89      130.32      3.09 o 
   2   2  12     1221.60     1234.20     19.18 o 
   3   2  12        7.29        7.10      1.55 o 
   4   2  12       16.36       17.80      2.97 o 
   5   2  12      885.91      926.87     22.60 o 
   6   2  12      147.76      130.92      6.37 o 
   7   2  12       86.55       72.70      5.31 o 
  -6   3  12      336.50      353.54     14.56 o 
  -5   3  12        5.84       10.23      2.64 o 
  -4   3  12     1145.90     1151.39     18.81 o 
  -3   3  12      444.79      421.62      8.62 o 
  -2   3  12     1561.87     1486.60     20.77 o 
  -1   3  12     1136.72     1209.78     15.35 o 
   0   3  12        4.46        5.39      1.22 o 
   1   3  12     1231.51     1264.62     15.77 o 
   2   3  12      149.58      160.75      4.43 o 
   3   3  12     1414.61     1382.93     21.02 o 
   4   3  12      462.46      431.02     12.42 o 
   5   3  12       89.62       76.90      7.96 o 
   6   3  12       77.42       89.74      5.20 o 
   7   3  12        3.04        2.83      2.43 o 
  -5   4  12      502.26      517.64     12.59 o 
  -4   4  12      582.36      557.00     10.76 o 
  -3   4  12     1942.32     2000.30     30.51 o 
  -2   4  12        1.22        2.23      1.84 o 
  -1   4  12     1538.71     1592.96     19.69 o 
   0   4  12     5002.17     5069.47     57.88 o 
   1   4  12       15.68       16.76      1.50 o 
   2   4  12     1606.50     1627.62     24.61 o 
   3   4  12      409.61      425.31      8.04 o 
   4   4  12      760.15      750.39     23.27 o 
   5   4  12      476.77      471.19     13.81 o 
   6   4  12      108.45      105.68      5.51 o 
   7   4  12       95.35       83.35      5.10 o 
  -5   5  12      211.59      203.37      7.33 o 
  -4   5  12      683.97      665.86     12.85 o 
  -3   5  12       42.77       38.32      2.87 o 
  -2   5  12      511.40      512.76     14.20 o 
  -1   5  12       49.94       44.52      2.19 o 
   0   5  12      510.24      516.69      7.85 o 
   1   5  12     1074.77     1001.19     13.05 o 
   2   5  12      763.51      761.06     12.89 o 
   3   5  12     3614.30     3727.66     52.97 o 
   4   5  12      265.65      273.86      9.34 o 
   5   5  12      828.27      834.32     46.69 o 
   6   5  12      331.50      340.40     10.51 o 
   7   5  12       37.24       34.70      3.71 o 
  -4   6  12      527.36      526.24     10.75 o 
  -3   6  12      314.91      302.76      7.38 o 
  -2   6  12       86.80       78.73      3.81 o 
  -1   6  12     1591.77     1583.86     23.86 o 
   0   6  12      114.81      117.27      4.20 o 
   1   6  12      519.81      548.10      8.13 o 
   2   6  12      948.73      999.53     16.43 o 
   3   6  12      728.44      709.38     12.61 o 
   4   6  12      756.87      775.03     19.74 o 
   5   6  12       25.84       27.50      3.59 o 
   6   6  12      208.30      205.07      7.85 o 
   7   6  12       53.95       58.85      4.56 o 
  -4   7  12       22.88       21.02      2.64 o 
  -3   7  12      300.06      298.75      7.51 o 
  -2   7  12      735.57      753.26     17.78 o 
  -1   7  12       72.90       77.21      3.51 o 
   0   7  12     2059.19     2054.04     42.47 o 
   1   7  12      235.96      239.09      4.66 o 
   2   7  12      746.27      753.82     13.20 o 
   3   7  12      222.49      225.25      5.58 o 
   4   7  12       26.17       32.28      3.05 o 
   5   7  12      421.06      420.83     18.31 o 
   6   7  12        8.18        7.00      2.65 o 
   7   7  12       50.36       58.42      4.56 o 
  -3   8  12       66.30       66.20      4.34 o 
  -2   8  12      570.14      542.82     14.96 o 
  -1   8  12     1352.27     1381.22     21.50 o 
   0   8  12      169.80      183.72      5.02 o 
   1   8  12     2486.45     2475.52     35.07 o 
   2   8  12       48.46       42.89      6.59 o 
   3   8  12      462.82      448.63      8.97 o 
   4   8  12      549.45      524.04     11.73 o 
   5   8  12       11.70       13.34      3.29 o 
   6   8  12      187.23      190.94      8.17 o 
   7   8  12        0.73       -2.43      2.43 o 
  -2   9  12       36.71       33.13      4.10 o 
  -1   9  12      580.51      610.58     11.21 o 
   0   9  12      225.41      254.66      7.67 o 
   1   9  12        4.80        4.36      2.38 o 
   2   9  12      369.42      377.68      8.43 o 
   3   9  12       87.92      103.44      4.11 o 
   4   9  12     1217.71     1260.88     23.77 o 
   5   9  12      656.97      675.10     26.72 o 
   6   9  12       19.86       16.70      3.50 o 
  -1  10  12       80.49       96.75      4.98 o 
   0  10  12      321.67      319.46      8.54 o 
   1  10  12      478.79      435.14     29.27 o 
   2  10  12      206.00      213.30      6.17 o 
   3  10  12      756.79      731.94     20.50 o 
   4  10  12       66.78       67.38      2.90 o 
   5  10  12      215.27      220.96      9.66 o 
   6  10  12       27.36       24.98      4.25 o 
   0  11  12      239.28      253.93      9.08 o 
   1  11  12      381.77      399.67     12.31 o 
   2  11  12      371.49      388.59     11.84 o 
   3  11  12       26.46       24.86      2.77 o 
   4  11  12      533.61      533.79     10.34 o 
   5  11  12        1.08        0.13      3.07 o 
  -2  -7  13      767.12      758.08     19.32 o 
  -1  -7  13      212.31      219.52      6.54 o 
  -4  -6  13      197.75      209.82      6.78 o 
  -3  -6  13      486.51      466.45     13.14 o 
  -2  -6  13       20.65       15.27      2.64 o 
  -1  -6  13      792.38      789.17     16.44 o 
   0  -6  13       58.25       59.58      3.37 o 
   1  -6  13      285.78      273.30      8.51 o 
  -5  -5  13     1116.00     1189.66     37.68 o 
  -4  -5  13      227.50      210.80      6.57 o 
  -3  -5  13      873.07      913.65     15.76 o 
  -2  -5  13      471.05      455.65     12.91 o 
  -1  -5  13       49.28       53.24      2.95 o 
   0  -5  13      791.70      812.46     13.96 o 
   1  -5  13      263.36      287.49      8.42 o 
   2  -5  13      432.53      415.09     10.70 o 
  -5  -4  13      127.11      134.15      6.70 o 
  -4  -4  13      510.71      489.68     10.97 o 
  -3  -4  13      107.26      112.86      4.79 o 
  -2  -4  13      974.12      902.93     47.59 o 
  -1  -4  13      939.83      923.93     19.20 o 
   0  -4  13       67.24       58.20      3.13 o 
   1  -4  13      746.78      722.47     17.11 o 
   2  -4  13      137.86      135.61      5.51 o 
   3  -4  13      555.45      547.75     10.46 o 
  -6  -3  13       88.81      106.59      9.61 o 
  -5  -3  13      376.73      382.96     12.46 o 
  -4  -3  13        3.17        2.59      1.52 o 
  -3  -3  13      593.59      549.42     12.03 o 
  -2  -3  13      705.64      743.55     16.74 o 
  -1  -3  13      490.26      481.80      9.19 o 
   0  -3  13      614.43      670.39     11.63 o 
   1  -3  13       46.76       39.47      3.26 o 
   2  -3  13      369.32      349.64      7.24 o 
   3  -3  13       19.11       22.12      2.38 o 
   4  -3  13       77.62       72.75      3.46 o 
  -6  -2  13      133.37      139.91     10.81 o 
  -5  -2  13      191.59      216.23     12.46 o 
  -4  -2  13      595.41      654.90     13.29 o 
  -3  -2  13       31.13       29.18      2.74 o 
  -2  -2  13     1135.22     1108.15     20.75 o 
  -1  -2  13      474.84      466.66      8.64 o 
   0  -2  13      641.15      642.16     11.09 o 
   1  -2  13      480.64      472.98      7.46 o 
   2  -2  13      532.88      542.81      9.56 o 
   3  -2  13      534.84      529.55      9.86 o 
   4  -2  13      230.99      230.00      5.39 o 
   5  -2  13        8.95        6.04      2.75 o 
  -6  -1  13      328.00      338.90     13.36 o 
  -5  -1  13      126.98      130.02      6.41 o 
  -4  -1  13      115.54      106.54      4.34 o 
  -3  -1  13     1718.34     1708.27     29.98 o 
  -2  -1  13        8.99        5.01      1.96 o 
  -1  -1  13     1064.47     1106.28     15.56 o 
   0  -1  13      279.98      280.57      6.07 o 
   1  -1  13      460.50      476.35      7.34 o 
   2  -1  13     1065.24     1086.46     18.51 o 
   3  -1  13        0.52        0.08      1.31 o 
   4  -1  13       80.62       86.46      2.88 o 
   5  -1  13       38.68       45.81      7.66 o 
  -6   0  13       33.42       29.73      4.91 o 
  -5   0  13      616.67      632.88     14.13 o 
  -4   0  13      205.60      189.19      5.18 o 
  -3   0  13      543.40      514.46     11.50 o 
  -2   0  13     4511.55     4408.02     63.57 o 
  -1   0  13      287.37      316.49      9.04 o 
   0   0  13     1650.98     1725.51     21.19 o 
   1   0  13      657.12      664.38      8.56 o 
   2   0  13      241.55      244.64      5.84 o 
   3   0  13     1598.96     1538.38     21.40 o 
   4   0  13        8.23        8.53      1.65 o 
   5   0  13      311.37      303.26     23.57 o 
   6   0  13        6.36       12.70      3.50 o 
  -6   1  13      232.77      248.66     11.11 o 
  -5   1  13       50.29       54.50      4.10 o 
  -4   1  13      423.93      428.50      8.72 o 
  -3   1  13      351.11      356.08      7.67 o 
  -2   1  13      608.09      602.32     11.01 o 
  -1   1  13       26.64       33.98      3.68 o 
   0   1  13      156.25      179.92      3.55 o 
   1   1  13     1840.51     1810.11     21.94 o 
   2   1  13     1178.32     1211.66     19.24 o 
   3   1  13      323.85      340.17      7.10 o 
   4   1  13     1064.98     1078.83     16.92 o 
   5   1  13       61.51       60.63      5.08 o 
   6   1  13      101.38      110.18     20.27 o 
  -6   2  13      129.79      156.46      9.06 o 
  -5   2  13      341.80      349.64      9.67 o 
  -4   2  13      272.82      275.18      6.57 o 
  -3   2  13     1518.24     1478.58     23.31 o 
  -2   2  13      530.33      531.39      9.07 o 
  -1   2  13      713.41      767.17     11.47 o 
   0   2  13      673.72      679.32      9.53 o 
   1   2  13        3.78        3.47      1.25 o 
   2   2  13      850.85      807.19     13.56 o 
   3   2  13      145.24      147.69      4.23 o 
   4   2  13      448.79      482.48     12.38 o 
   5   2  13      291.76      306.14     10.40 o 
   6   2  13        0.93        3.86      4.50 o 
  -5   3  13       80.16       79.07      4.93 o 
  -4   3  13      777.37      803.43     14.29 o 
  -3   3  13      135.67      142.68      5.33 o 
  -2   3  13     2232.64     2241.75     30.29 o 
  -1   3  13     1761.57     1776.31     21.34 o 
   0   3  13      536.55      554.98      8.20 o 
   1   3  13      861.74      912.16     12.01 o 
   2   3  13        2.53        3.74      1.63 o 
   3   3  13      707.56      697.39     11.97 o 
   4   3  13      193.69      201.58      7.12 o 
   5   3  13        1.85        0.96      2.22 o 
   6   3  13      209.92      199.73      8.17 o 
   7   3  13        4.82        3.64      2.85 o 
  -5   4  13      111.08      125.89      6.01 o 
  -4   4  13       90.97      100.65      4.83 o 
  -3   4  13     2195.17     2094.91     32.07 o 
  -2   4  13       59.15       61.77      3.34 o 
  -1   4  13     4045.10     4081.87     47.29 o 
   0   4  13      968.08      998.44     13.24 o 
   1   4  13      743.77      763.75     10.46 o 
   2   4  13     3402.37     3366.12     48.47 o 
   3   4  13      167.43      163.19      4.56 o 
   4   4  13      397.59      385.73     11.78 o 
   5   4  13       88.66       85.04      5.52 o 
   6   4  13       95.59       93.97     10.96 o 
   7   4  13       90.83       86.31     10.06 o 
  -5   5  13      228.60      257.84      8.61 o 
  -4   5  13      291.12      285.51      7.14 o 
  -3   5  13      307.97      281.05      7.02 o 
  -2   5  13      931.62      947.10     16.60 o 
  -1   5  13       80.46       83.68      3.33 o 
   0   5  13      308.96      328.95      6.82 o 
   1   5  13        5.92        5.12      1.30 o 
   2   5  13     1406.21     1409.55     21.98 o 
   3   5  13     2288.40     2317.02     34.12 o 
   4   5  13       17.98       22.23      3.40 o 
   5   5  13     1049.59     1037.79     25.05 o 
   6   5  13      251.20      216.58     10.06 o 
   7   5  13      103.85      102.38      7.51 o 
  -4   6  13      388.81      372.39      8.62 o 
  -3   6  13      433.67      442.67      9.52 o 
  -2   6  13      453.50      421.03     12.01 o 
  -1   6  13      169.50      155.44      4.53 o 
   0   6  13       21.97       18.23      2.11 o 
   1   6  13     1052.42     1074.66     14.14 o 
   2   6  13      717.44      745.07     13.02 o 
   3   6  13       29.92       31.53      2.47 o 
   4   6  13      430.82      463.01     10.49 o 
   5   6  13       95.12       88.12      5.52 o 
   6   6  13      434.35      454.11     13.48 o 
   7   6  13        2.62        3.89      2.43 o 
  -4   7  13        1.14        0.95      3.09 o 
  -3   7  13     1035.99     1044.57     40.20 o 
  -2   7  13      355.84      326.11     13.96 o 
  -1   7  13      491.77      493.00      9.37 o 
   0   7  13      646.01      665.42     17.31 o 
   1   7  13       40.58       38.95      2.64 o 
   2   7  13     1098.35     1104.10     18.25 o 
   3   7  13      657.33      651.11     11.73 o 
   4   7  13      344.35      354.06     10.42 o 
   5   7  13       19.71       24.62      3.71 o 
   6   7  13        0.00        1.50      2.55 o 
   7   7  13       76.37       71.52      5.29 o 
  -3   8  13       47.40       38.40      4.14 o 
  -2   8  13      357.92      315.77     14.11 o 
  -1   8  13      465.15      488.76      9.53 o 
   0   8  13      325.44      297.35      6.70 o 
   1   8  13     1619.89     1639.21     49.24 o 
   2   8  13       17.83       13.10      2.24 o 
   3   8  13      438.24      439.90      9.05 o 
   4   8  13      573.23      568.21     20.35 o 
   5   8  13      104.32      103.57      9.61 o 
   6   8  13      194.13      173.95      8.26 o 
  -2   9  13        1.11       -1.87      2.65 o 
  -1   9  13      517.98      557.12     10.55 o 
   0   9  13      708.11      680.53     12.15 o 
   1   9  13      362.99      361.57     11.07 o 
   2   9  13      566.78      591.53     11.60 o 
   3   9  13       49.48       55.59      3.34 o 
   4   9  13      230.55      236.01      7.76 o 
   5   9  13      288.39      301.32     15.31 o 
   6   9  13      183.48      155.54      7.85 o 
  -1  10  13       55.21       57.35      4.32 o 
   0  10  13      324.91      350.95      9.45 o 
   1  10  13       37.84       39.64      4.32 o 
   2  10  13        5.83        5.24      2.85 o 
   3  10  13     1081.54     1033.00     17.79 o 
   4  10  13       59.53       62.55      2.91 o 
   5  10  13      345.26      378.31     13.38 o 
   1  11  13      627.00      632.34     17.06 o 
   2  11  13      389.91      384.06     11.84 o 
   3  11  13      102.78      110.59      6.28 o 
   4  11  13      221.14      207.00      5.53 o 
  -3  -6  14      168.79      153.15      7.01 o 
  -2  -6  14       51.07       59.23      4.27 o 
  -1  -6  14      414.68      416.39     10.73 o 
   0  -6  14        3.51        4.24      2.47 o 
  -4  -5  14       60.92       65.09      4.05 o 
  -3  -5  14      628.29      616.31     13.27 o 
  -2  -5  14      433.78      399.64     11.93 o 
  -1  -5  14      247.18      247.69      7.59 o 
   0  -5  14      646.20      672.48     12.16 o 
   1  -5  14       24.65       25.73      3.35 o 
   2  -5  14      155.88      136.44      6.62 o 
  -5  -4  14        0.18        2.31      3.03 o 
  -4  -4  14      712.41      729.14     12.93 o 
  -3  -4  14       80.55       94.37      5.43 o 
  -2  -4  14      681.41      668.98     42.18 o 
  -1  -4  14      589.84      573.76     10.52 o 
   0  -4  14      109.07       97.79      4.25 o 
   1  -4  14      790.79      774.09     19.15 o 
   2  -4  14       41.31       36.22      3.51 o 
   3  -4  14      409.59      399.16     10.41 o 
  -5  -3  14      207.23      208.25     11.86 o 
  -4  -3  14        4.86        6.68      1.70 o 
  -3  -3  14      804.16      782.76     16.00 o 
  -2  -3  14      107.87      112.16      5.60 o 
  -1  -3  14      383.33      397.22      9.10 o 
   0  -3  14      862.01      861.63     14.38 o 
   1  -3  14        0.67       -0.03      2.22 o 
   2  -3  14      682.69      664.63     14.34 o 
   3  -3  14       91.87       94.67      3.98 o 
   4  -3  14      124.11      126.25      5.77 o 
  -5  -2  14      188.57      205.09      8.37 o 
  -4  -2  14      206.68      221.87      6.54 o 
  -3  -2  14        1.36       -1.14      1.97 o 
  -2  -2  14      793.67      775.45     15.74 o 
  -1  -2  14      409.95      431.95      8.29 o 
   0  -2  14      454.97      472.47      8.94 o 
   1  -2  14      119.03      123.78      8.51 o 
   2  -2  14        0.93       -0.52      1.65 o 
   3  -2  14     1104.03     1061.80     16.32 o 
   4  -2  14        2.34        1.79      2.43 o 
  -5  -1  14       57.07       69.14      7.21 o 
  -4  -1  14      670.44      649.89     16.10 o 
  -3  -1  14     1324.32     1287.95     27.27 o 
  -2  -1  14       44.45       59.26      3.78 o 
  -1  -1  14     1351.97     1345.19     20.52 o 
   0  -1  14      292.24      297.07      7.58 o 
   1  -1  14     1946.01     1937.22     23.71 o 
   2  -1  14      149.36      145.40      4.36 o 
   3  -1  14        2.77        2.91      1.43 o 
   4  -1  14      129.18      122.45      3.66 o 
   5  -1  14        8.90        6.99      2.19 o 
  -6   0  14       56.71       45.64      9.01 o 
  -5   0  14      212.66      214.59      7.62 o 
  -4   0  14       79.42       87.25      4.23 o 
  -3   0  14      467.63      442.71     15.89 o 
  -2   0  14     1931.73     1906.97     33.30 o 
  -1   0  14      338.88      332.73     10.10 o 
   0   0  14     3155.34     3152.75     49.62 o 
   1   0  14      395.82      386.72      6.37 o 
   2   0  14      555.59      535.68      8.96 o 
   3   0  14      645.92      665.04     12.03 o 
   4   0  14       47.11       42.62      2.77 o 
   5   0  14      163.77      169.43      8.28 o 
  -5   1  14        0.34       -2.23      2.23 o 
  -4   1  14      666.50      633.17     11.85 o 
  -3   1  14      405.49      369.53      9.10 o 
  -2   1  14      113.17      133.17      5.06 o 
  -1   1  14     1994.06     2025.49     26.82 o 
   0   1  14     1664.47     1599.92     39.15 o 
   1   1  14      634.35      641.52      9.17 o 
   2   1  14      133.99      135.44      4.40 o 
   3   1  14      506.33      497.21      9.57 o 
   4   1  14      621.94      635.44     11.10 o 
   5   1  14      158.17      153.87      7.53 o 
   6   1  14      198.90      217.06      9.23 o 
  -5   2  14      422.91      458.55     11.66 o 
  -4   2  14        2.35       -1.95      1.95 o 
  -3   2  14      532.35      541.87     11.70 o 
  -2   2  14      210.02      231.04      6.76 o 
  -1   2  14      561.48      572.33      9.26 o 
   0   2  14      834.09      803.22     11.64 o 
   1   2  14      283.22      274.52      5.40 o 
   2   2  14     1230.84     1276.64     20.18 o 
   3   2  14       16.03       18.21      2.03 o 
   4   2  14      645.58      668.78     13.98 o 
   5   2  14      191.29      192.65      8.27 o 
   6   2  14       71.53       61.08      5.41 o 
  -5   3  14      338.79      331.99      9.76 o 
  -4   3  14      816.26      810.32     14.49 o 
  -3   3  14       69.42       65.32      3.59 o 
  -2   3  14     2129.26     2113.38     32.08 o 
  -1   3  14      388.49      410.34      6.94 o 
   0   3  14     1666.22     1682.66     24.90 o 
   1   3  14      650.30      651.97      9.29 o 
   2   3  14       29.51       27.90      2.44 o 
   3   3  14      688.23      679.69     11.92 o 
   4   3  14       35.49       33.04      3.00 o 
   5   3  14      286.23      305.70     10.61 o 
   6   3  14       35.42       36.95      4.35 o 
  -5   4  14       20.68       24.06      3.49 o 
  -4   4  14      222.14      213.75      7.54 o 
  -3   4  14      807.05      873.98     15.44 o 
  -2   4  14      110.63      112.92      4.23 o 
  -1   4  14     3263.88     3340.15     47.17 o 
   0   4  14      110.45      119.50      3.87 o 
   1   4  14     2002.09     2025.81     24.59 o 
   2   4  14     1395.12     1424.62     22.35 o 
   3   4  14        1.58       -0.34      1.46 o 
   4   4  14      545.75      548.79     18.98 o 
   5   4  14      459.19      450.42     15.61 o 
   6   4  14       73.83       68.46      5.41 o 
  -4   5  14       77.23       77.75      4.06 o 
  -3   5  14      169.75      168.32      5.38 o 
  -2   5  14     2041.35     1956.78     41.27 o 
  -1   5  14      151.30      133.40      4.17 o 
   0   5  14      928.70      943.93     15.47 o 
   1   5  14       24.23       23.04      2.11 o 
   2   5  14      147.93      151.39      4.68 o 
   3   5  14      228.92      213.01      6.98 o 
   4   5  14      525.85      502.31     22.50 o 
   5   5  14      945.53      947.16     23.67 o 
   6   5  14      102.44      100.30      8.86 o 
  -4   6  14      467.07      487.60     10.48 o 
  -3   6  14      168.14      165.07      6.08 o 
  -2   6  14      228.39      231.07     14.86 o 
  -1   6  14      382.40      356.13      7.49 o 
   0   6  14      154.72      154.25      4.61 o 
   1   6  14     1287.99     1306.87     19.04 o 
   2   6  14      118.94      112.45      4.21 o 
   3   6  14       84.12       90.76      5.29 o 
   4   6  14      390.29      390.04      9.57 o 
   5   6  14        3.43        1.71      2.65 o 
   6   6  14      124.34      115.58      6.36 o 
  -3   7  14      244.14      230.69      9.01 o 
  -2   7  14      187.94      203.11     18.92 o 
  -1   7  14      684.69      712.25     12.46 o 
   0   7  14      509.91      515.44      9.74 o 
   1   7  14       66.11       56.59      3.87 o 
   2   7  14      800.12      812.24     14.42 o 
   3   7  14      212.91      225.00      6.54 o 
   4   7  14      270.09      289.38      8.08 o 
   5   7  14      437.39      397.52     12.84 o 
   6   7  14        8.43        3.67      3.45 o 
  -3   8  14       31.11       32.50      4.80 o 
  -2   8  14      547.49      509.60     14.32 o 
  -1   8  14      149.37      169.42      5.00 o 
   0   8  14      445.01      416.26      9.35 o 
   1   8  14      762.14      775.84     19.11 o 
   2   8  14       83.51       85.64      4.20 o 
   3   8  14     1019.17      993.91     19.50 o 
   4   8  14       93.24      103.20      5.07 o 
   5   8  14      216.70      216.09     13.51 o 
   6   8  14      145.02      124.66      7.00 o 
  -2   9  14       14.05       12.64      3.50 o 
  -1   9  14      754.62      749.08     16.07 o 
   0   9  14      221.56      229.26      5.91 o 
   1   9  14       99.55      114.58     12.61 o 
   2   9  14      817.10      861.64     18.37 o 
   3   9  14        3.59        5.03      2.00 o 
   4   9  14      423.25      419.81      8.31 o 
   5   9  14      128.04      121.78      7.32 o 
   6   9  14      224.65      205.32      9.23 o 
   0  10  14      504.58      509.59     12.19 o 
   1  10  14      161.34      160.07     12.76 o 
   2  10  14      485.99      425.23     12.57 o 
   3  10  14       72.53       73.79      6.82 o 
   4  10  14        3.42       -0.53      1.44 o 
   5  10  14      391.26      380.50     13.69 o 
   1  11  14      316.66      339.46     11.37 o 
   2  11  14      235.64      192.09      8.03 o 
   3  11  14      122.25      150.13      5.49 o 
   4  11  14      594.47      553.70     11.90 o 
  -3  -5  15      638.37      634.71     13.73 o 
  -2  -5  15      238.01      221.60      8.55 o 
  -1  -5  15      278.31      294.24      8.52 o 
   0  -5  15      457.62      427.12      8.90 o 
  -4  -4  15      302.25      310.00      7.80 o 
  -3  -4  15       18.72       23.51      3.50 o 
  -2  -4  15      619.39      629.80     16.49 o 
  -1  -4  15      232.43      233.62      7.65 o 
   0  -4  15      397.37      369.87      7.91 o 
   1  -4  15      542.93      542.06     20.72 o 
   2  -4  15        4.89        3.89      2.47 o 
  -5  -3  15      186.48      161.83     10.21 o 
  -4  -3  15      223.93      248.67      7.32 o 
  -3  -3  15     1099.27     1123.99     21.70 o 
  -2  -3  15        0.12        1.95      2.34 o 
  -1  -3  15      333.05      311.34      8.10 o 
   0  -3  15      788.15      789.22     13.55 o 
   1  -3  15       63.63       64.39      4.83 o 
   2  -3  15      664.02      658.24     14.53 o 
   3  -3  15        6.25        6.57      2.38 o 
  -5  -2  15      448.68      469.12     14.05 o 
  -4  -2  15      156.07      152.24      5.59 o 
  -3  -2  15       57.65       60.99      7.16 o 
  -2  -2  15      811.40      827.62     29.87 o 
  -1  -2  15       96.49       85.33      4.33 o 
   0  -2  15      369.58      343.39      7.32 o 
   1  -2  15      342.11      335.10     10.30 o 
   2  -2  15      194.90      186.79      6.42 o 
   3  -2  15      413.71      444.97      8.69 o 
   4  -2  15       24.76       23.10      2.54 o 
  -5  -1  15       35.64       40.60      7.36 o 
  -4  -1  15      888.48      907.16     17.91 o 
  -3  -1  15      550.80      561.84     12.54 o 
  -2  -1  15       34.51       31.69      3.59 o 
  -1  -1  15     1705.04     1668.38     25.02 o 
   0  -1  15       79.41       67.64      5.31 o 
   1  -1  15      738.48      749.23     15.32 o 
   2  -1  15      558.57      526.53      9.49 o 
   3  -1  15      196.89      196.04      5.71 o 
   4  -1  15      513.76      550.07     10.67 o 
  -5   0  15      535.14      521.41     15.13 o 
  -4   0  15       40.68       39.97      3.27 o 
  -3   0  15      800.72      757.69     15.56 o 
  -2   0  15      599.37      597.90     14.34 o 
  -1   0  15      630.49      589.19     10.46 o 
   0   0  15     2162.05     2096.84     42.62 o 
   1   0  15        4.67        4.27      1.82 o 
   2   0  15     1487.44     1458.26     20.38 o 
   3   0  15      177.50      181.64      4.68 o 
   4   0  15        0.28        2.32      1.55 o 
   5   0  15      307.32      301.51      8.93 o 
  -5   1  15       64.26       54.13      4.50 o 
  -4   1  15      641.06      625.18     13.35 o 
  -3   1  15      321.72      313.47      8.33 o 
  -2   1  15      514.73      501.19     17.89 o 
  -1   1  15      888.93      873.23     14.32 o 
   0   1  15       87.55       89.13      4.94 o 
   1   1  15     1376.07     1425.02     16.56 o 
   2   1  15      163.87      160.12      4.88 o 
   3   1  15      448.65      449.47      9.09 o 
   4   1  15      227.97      235.01      5.66 o 
   5   1  15       43.24       43.39      4.99 o 
  -5   2  15      159.09      138.84      6.47 o 
  -4   2  15       90.63       94.74      4.17 o 
  -3   2  15      544.57      546.83     12.21 o 
  -2   2  15      251.33      275.43      7.68 o 
  -1   2  15     1754.94     1725.67     25.69 o 
   0   2  15      533.49      519.66      8.37 o 
   1   2  15      809.37      844.91     11.60 o 
   2   2  15       72.22       65.29      3.43 o 
   3   2  15       92.95       87.74      3.69 o 
   4   2  15      203.71      201.74      4.95 o 
   5   2  15       58.85       59.78      5.41 o 
   6   2  15      103.13      102.38      9.91 o 
  -5   3  15      529.03      532.36     13.29 o 
  -4   3  15      473.02      512.83     10.48 o 
  -3   3  15      122.18      124.10      4.56 o 
  -2   3  15      995.13      966.07     19.00 o 
  -1   3  15      280.73      288.90      6.42 o 
   0   3  15     1148.18     1182.50     27.56 o 
   1   3  15     1422.81     1451.20     18.31 o 
   2   3  15      379.03      390.15      8.27 o 
   3   3  15      730.03      725.34     12.81 o 
   4   3  15       40.85       30.90      2.06 o 
   5   3  15      279.57      279.87     10.40 o 
   6   3  15       10.57        9.02      3.29 o 
  -4   4  15      511.17      467.33      9.94 o 
  -3   4  15      320.53      331.14      7.86 o 
  -2   4  15      608.76      548.57     14.58 o 
  -1   4  15     1303.71     1351.77     19.00 o 
   0   4  15       38.06       31.50      2.44 o 
   1   4  15     1529.83     1512.99     25.57 o 
   2   4  15      432.45      437.69     10.10 o 
   3   4  15      284.08      304.78      6.93 o 
   4   4  15     1208.59     1233.91     23.10 o 
   5   4  15       48.91       50.65      4.88 o 
   6   4  15       44.96       48.80      4.87 o 
  -4   5  15        8.98        6.93      2.30 o 
  -3   5  15      316.79      333.16      9.95 o 
  -2   5  15      530.37      541.85     14.66 o 
  -1   5  15       15.13       19.01      2.17 o 
   0   5  15     1492.01     1501.07     22.85 o 
   1   5  15        0.18        1.93      1.60 o 
   2   5  15      184.12      188.12      5.37 o 
   3   5  15       55.16       51.99      3.06 o 
   4   5  15       62.51       74.24      6.53 o 
   5   5  15      319.01      328.26     11.36 o 
   6   5  15        3.70        3.67      2.81 o 
  -3   6  15       44.71       53.83      4.77 o 
  -2   6  15      485.55      478.85     13.46 o 
  -1   6  15      538.79      518.91      9.88 o 
   0   6  15      377.97      352.68      8.80 o 
   1   6  15      210.80      200.16      6.44 o 
   2   6  15       24.12       30.68      4.22 o 
   3   6  15      411.77      422.69     12.52 o 
   4   6  15      669.35      679.59     14.50 o 
   5   6  15       36.16       38.42      6.16 o 
   6   6  15       78.78       95.39     14.56 o 
  -3   7  15      478.22      482.77     13.97 o 
  -2   7  15      107.78       91.06      8.56 o 
  -1   7  15      400.41      408.12      8.38 o 
   0   7  15      599.58      578.31     10.73 o 
   1   7  15      305.66      316.21     12.46 o 
   2   7  15      404.07      417.56     11.94 o 
   3   7  15      131.82      121.98      4.88 o 
   4   7  15      117.95      109.78      5.17 o 
   5   7  15      190.65      175.65      8.38 o 
   6   7  15       32.21       28.55      7.51 o 
  -2   8  15      955.31      973.90     23.64 o 
  -1   8  15      270.36      280.47      6.71 o 
   0   8  15      417.89      414.59      8.59 o 
   1   8  15      968.38      939.26     22.44 o 
   2   8  15       54.57       50.29      3.43 o 
   3   8  15      739.02      712.16     13.19 o 
   4   8  15      260.29      237.69      6.21 o 
   5   8  15      256.91      255.49     10.40 o 
   6   8  15      152.32      149.07     15.61 o 
  -1   9  15      316.54      301.24      8.75 o 
   0   9  15       22.52       15.52      2.90 o 
   1   9  15      425.44      421.97     12.52 o 
   2   9  15      695.53      707.92     25.97 o 
   3   9  15        4.75        7.04      2.18 o 
   4   9  15      772.02      799.78     13.96 o 
   5   9  15        0.47       -2.57      3.07 o 
   0  10  15      380.79      369.19     11.58 o 
   1  10  15       42.32       47.32      4.61 o 
   2  10  15      197.78      228.26     21.62 o 
   3  10  15      371.34      360.69     10.50 o 
   4  10  15      130.15      124.40      4.19 o 
  -3  -4  16        0.16        0.27      2.31 o 
  -2  -4  16      304.32      302.78     13.81 o 
  -1  -4  16      114.66      112.76      5.46 o 
   0  -4  16      482.00      474.55     11.53 o 
   1  -4  16      471.91      454.03     23.72 o 
  -4  -3  16      109.39      107.68      5.11 o 
  -3  -3  16      491.93      455.98     13.14 o 
  -2  -3  16        2.48        6.37      2.74 o 
  -1  -3  16     1564.49     1589.16     29.13 o 
   0  -3  16      277.61      273.69      6.58 o 
   1  -3  16      112.97      117.39      9.61 o 
   2  -3  16      431.23      435.50     11.10 o 
  -4  -2  16      309.41      285.00      8.08 o 
  -3  -2  16      376.72      364.71     11.13 o 
  -2  -2  16      304.60      269.97      9.19 o 
  -1  -2  16        3.64        0.55      1.61 o 
   0  -2  16      538.37      540.52     10.17 o 
   1  -2  16      208.05      205.42      7.86 o 
   2  -2  16      246.61      238.08      7.85 o 
   3  -2  16      181.18      192.11      7.44 o 
  -4  -1  16      526.66      518.16     11.93 o 
  -3  -1  16      245.89      251.10      7.67 o 
  -2  -1  16      747.40      736.24     18.38 o 
  -1  -1  16      793.94      780.92     14.04 o 
   0  -1  16       14.40        8.18      2.21 o 
   1  -1  16      875.90      811.39     19.53 o 
   2  -1  16      159.42      169.80      7.09 o 
   3  -1  16      424.78      426.05     11.96 o 
   4  -1  16      150.63      166.41      5.17 o 
  -4   0  16        0.07       -0.10      2.02 o 
  -3   0  16      902.06      869.24     17.60 o 
  -2   0  16      204.55      192.70      7.52 o 
  -1   0  16      428.80      452.60      8.83 o 
   0   0  16     1549.71     1628.90     28.69 o 
   1   0  16      168.58      173.78      7.05 o 
   2   0  16     1245.58     1257.17     25.92 o 
   3   0  16      493.14      499.56      8.94 o 
   4   0  16      499.49      478.39      8.53 o 
  -4   1  16      710.67      698.35     14.87 o 
  -3   1  16       16.76       16.58      2.70 o 
  -2   1  16      615.23      613.37     15.86 o 
  -1   1  16      246.64      239.52      6.20 o 
   0   1  16       99.75      113.45      3.97 o 
   1   1  16     1128.58     1108.41     20.13 o 
   2   1  16       99.60       90.90      6.19 o 
   3   1  16      179.23      193.79      5.53 o 
   4   1  16        3.67        4.34      1.67 o 
   5   1  16       96.62       95.12      5.17 o 
  -4   2  16      165.69      171.61      6.63 o 
  -3   2  16      596.51      589.62     13.20 o 
  -2   2  16        2.08        1.15      2.31 o 
  -1   2  16      678.46      699.07     12.08 o 
   0   2  16      305.83      301.06      6.85 o 
   1   2  16      477.79      489.87     11.16 o 
   2   2  16     1118.55     1070.42     17.93 o 
   3   2  16       41.57       42.64      2.95 o 
   4   2  16       56.63       62.14      2.97 o 
   5   2  16       53.85       59.19      5.62 o 
  -4   3  16      320.30      293.79      7.50 o 
  -3   3  16      442.74      429.80     11.01 o 
  -2   3  16      545.95      570.69     21.02 o 
  -1   3  16        5.27        1.42      1.72 o 
   0   3  16     2163.17     2182.53     28.33 o 
   1   3  16       28.35       34.35      2.79 o 
   2   3  16      161.89      171.81      5.31 o 
   3   3  16      107.84       96.48      4.16 o 
   4   3  16       35.91       38.13      2.42 o 
   5   3  16      278.05      267.72     10.49 o 
  -4   4  16      350.03      349.11     11.44 o 
  -3   4  16       36.90       37.58      4.02 o 
  -2   4  16      361.48      350.28     10.98 o 
  -1   4  16     1309.81     1319.55     20.63 o 
   0   4  16        4.46        2.77      1.73 o 
   1   4  16     1549.17     1555.15     38.73 o 
   2   4  16      509.02      511.32     15.38 o 
   3   4  16      944.05      979.45     16.56 o 
   4   4  16      196.22      185.45      4.76 o 
   5   4  16        8.81       11.67      3.29 o 
  -3   5  16      427.43      415.84     12.39 o 
  -2   5  16       78.12       70.58      6.46 o 
  -1   5  16       75.31       75.70      3.06 o 
   0   5  16      904.68      947.15     16.12 o 
   1   5  16       56.03       55.30      4.40 o 
   2   5  16      673.20      695.20     15.74 o 
   3   5  16      126.53      133.70      4.58 o 
   4   5  16       51.79       54.26      2.63 o 
   5   5  16       50.71       45.81      7.66 o 
  -3   6  16        8.10        9.87      3.07 o 
  -2   6  16      393.01      412.35     18.92 o 
  -1   6  16      303.06      287.09      6.73 o 
   0   6  16       16.46       19.87      2.31 o 
   1   6  16      701.21      658.93     18.01 o 
   2   6  16       89.67       98.84      4.33 o 
   3   6  16      531.78      567.40     11.00 o 
   4   6  16      117.63      115.97      4.18 o 
   5   6  16       20.87       18.99      3.82 o 
  -2   7  16       48.57       40.80      4.53 o 
  -1   7  16      493.32      514.70     12.22 o 
   0   7  16      192.50      190.74      7.19 o 
   1   7  16      312.25      319.41     10.43 o 
   2   7  16      455.89      458.15     11.40 o 
   3   7  16      131.20      135.21      5.89 o 
   4   7  16      158.70      157.54      5.72 o 
   5   7  16       68.00       69.38      7.06 o 
  -1   8  16        1.03        1.97      3.30 o 
   0   8  16      992.86      979.50     19.24 o 
   1   8  16      794.20      806.55     20.05 o 
   2   8  16      179.20      169.56     12.72 o 
   3   8  16      318.67      329.99      7.88 o 
   4   8  16      103.64      107.98      3.85 o 
   5   8  16      255.13      263.57     10.92 o 
   0   9  16       23.36       31.52      3.49 o 
   1   9  16      768.30      744.69     19.07 o 
   2   9  16      423.39      389.22     11.96 o 
   3   9  16      216.41      209.80      9.92 o 
   4   9  16      391.24      401.26      8.37 o 
   1  10  16       31.34       30.32      4.10 o 
   2  10  16      209.10      217.98      8.55 o 
   3  10  16       73.34       75.36      4.29 o 
  -2  -3  17      169.11      177.35      7.78 o 
  -1  -3  17     1079.53     1099.07     28.56 o 
   0  -3  17       71.54       70.03      4.50 o 
   1  -3  17      455.58      440.11     13.03 o 
  -3  -2  17      374.01      391.56     11.96 o 
  -2  -2  17      713.85      680.19     31.98 o 
  -1  -2  17       17.53       20.06      2.91 o 
   0  -2  17      613.18      628.08     11.52 o 
   1  -2  17        3.94        3.26      2.74 o 
   2  -2  17      139.12      144.89      6.84 o 
  -4  -1  17      701.65      724.08     15.55 o 
  -3  -1  17       21.17       22.39      3.50 o 
  -2  -1  17      950.55      862.72     21.03 o 
  -1  -1  17      378.84      411.24      8.40 o 
   0  -1  17       12.24       11.18      2.09 o 
   1  -1  17      639.98      635.82     16.54 o 
   2  -1  17       29.46       25.00      3.59 o 
   3  -1  17      337.64      332.16      9.08 o 
  -4   0  17      397.71      392.67     10.10 o 
  -3   0  17      398.98      355.71     11.13 o 
  -2   0  17      103.24      114.83      6.03 o 
  -1   0  17      686.63      680.12     12.07 o 
   0   0  17      256.56      294.15      6.73 o 
   1   0  17      100.18       85.90      7.36 o 
   2   0  17      966.23      930.35     35.28 o 
   3   0  17       11.60       14.27      2.42 o 
  -4   1  17      569.24      562.07     12.95 o 
  -3   1  17       45.58       40.69      4.95 o 
  -2   1  17     1018.11     1015.49     23.80 o 
  -1   1  17      189.17      177.42      8.28 o 
   0   1  17      403.28      415.51     10.41 o 
   1   1  17      705.82      666.79     16.89 o 
   2   1  17       10.85       12.51      2.12 o 
   3   1  17      516.82      522.56      9.28 o 
   4   1  17        0.51       -1.56      1.56 o 
  -4   2  17      327.42      362.33      9.64 o 
  -3   2  17      405.49      394.29     11.87 o 
  -2   2  17       11.17        8.14      2.86 o 
  -1   2  17      347.35      367.82      7.74 o 
   0   2  17       21.12       19.97      2.24 o 
   1   2  17      227.60      224.63      6.54 o 
   2   2  17      574.06      586.03     11.50 o 
   3   2  17      129.16      140.77      4.79 o 
   4   2  17      245.24      251.10      6.16 o 
  -4   3  17       50.38       47.35      3.83 o 
  -3   3  17      717.59      758.46     19.08 o 
  -2   3  17      782.02      779.31     19.36 o 
  -1   3  17      115.64      125.58      4.19 o 
   0   3  17      507.87      479.63      8.19 o 
   1   3  17      634.24      616.70     15.94 o 
   2   3  17      813.84      813.67     15.21 o 
   3   3  17      199.30      199.85      5.76 o 
   4   3  17      106.50      100.58      4.29 o 
   5   3  17      103.23      106.20      8.11 o 
  -3   4  17       56.31       56.94      4.87 o 
  -2   4  17      554.22      512.22     16.66 o 
  -1   4  17      375.24      394.15      8.38 o 
   0   4  17      143.38      136.81      4.47 o 
   1   4  17      809.44      803.78     19.62 o 
   2   4  17       43.26       46.82      3.26 o 
   3   4  17      107.21      109.36      4.33 o 
   4   4  17      487.29      468.04      9.16 o 
   5   4  17        7.49        8.11      3.60 o 
  -3   5  17      643.60      643.14     17.13 o 
  -2   5  17      196.66      168.05      7.48 o 
  -1   5  17      193.53      197.31      6.37 o 
   0   5  17      932.29      965.35     16.02 o 
   1   5  17        1.18        2.40      4.80 o 
   2   5  17      899.32      880.66     23.36 o 
   3   5  17       56.17       52.83      3.38 o 
   4   5  17      161.06      155.88      4.52 o 
   5   5  17       74.38       85.94      6.58 o 
  -2   6  17      657.22      669.36     42.18 o 
  -1   6  17       86.13      103.89      3.60 o 
   0   6  17       29.06       30.72      2.58 o 
   1   6  17      547.00      518.11     15.61 o 
   2   6  17       22.17       27.87      3.64 o 
   3   6  17      659.75      685.66     12.93 o 
   4   6  17        3.27        4.63      1.45 o 
   5   6  17      212.58      218.87      9.76 o 
  -2   7  17        7.50        6.43      3.24 o 
  -1   7  17      633.93      665.59     14.74 o 
   0   7  17      420.88      394.23      9.01 o 
   1   7  17      306.51      306.62     18.77 o 
   2   7  17      726.43      707.36     17.89 o 
   3   7  17       72.89       71.80      3.88 o 
   4   7  17      287.89      295.66      6.73 o 
   5   7  17       61.74       54.54      5.73 o 
  -1   8  17      101.55      108.65      5.54 o 
   0   8  17      919.78      927.99     19.11 o 
   1   8  17      280.28      290.71     10.22 o 
   2   8  17      331.47      317.99     10.47 o 
   3   8  17      811.46      833.99     15.29 o 
   4   8  17        0.23       -1.46      1.46 o 
   1   9  17      409.00      372.11     11.88 o 
   2   9  17       18.67       21.47      6.91 o 
   3   9  17      300.99      306.72      7.80 o 
  -2  -2  18       82.82       74.81      5.69 o 
  -1  -2  18       87.83       73.27      4.68 o 
   0  -2  18      469.70      450.81     11.18 o 
  -3  -1  18        2.56        1.80      3.60 o 
  -2  -1  18      625.30      611.83     16.37 o 
  -1  -1  18      308.10      301.80      8.70 o 
   0  -1  18      470.22      491.67      9.69 o 
   1  -1  18      289.77      288.84     10.00 o 
   2  -1  18        2.34        2.83      5.70 o 
  -3   0  18      474.66      460.49     16.51 o 
  -2   0  18       62.17       58.59      4.96 o 
  -1   0  18      449.71      429.65     15.71 o 
   0   0  18      291.42      299.13      6.96 o 
   1   0  18      192.55      198.48      7.99 o 
   2   0  18      411.67      421.97     12.60 o 
   3   0  18        0.36       -1.05      2.55 o 
  -3   1  18       46.88       32.23      4.02 o 
  -2   1  18      508.12      476.76     13.59 o 
  -1   1  18       22.83       20.98      2.83 o 
   0   1  18      388.26      389.48      8.16 o 
   1   1  18      399.80      383.65     11.67 o 
   2   1  18       15.08       17.70      3.24 o 
   3   1  18      480.93      504.79      9.28 o 
  -3   2  18      481.41      514.94     14.39 o 
  -2   2  18       97.24      108.67      6.11 o 
  -1   2  18      475.69      470.95      9.33 o 
   0   2  18       10.90        5.86      1.93 o 
   1   2  18      547.40      532.72     11.66 o 
   2   2  18       84.67       80.29      4.31 o 
   3   2  18       41.31       43.47      3.23 o 
   4   2  18      594.15      578.48     11.16 o 
  -3   3  18      479.94      482.62     24.02 o 
  -2   3  18      232.59      225.49      8.63 o 
  -1   3  18      170.62      184.63      5.26 o 
   0   3  18      664.32      658.15     11.92 o 
   1   3  18       85.48       86.02      4.36 o 
   2   3  18      296.76      309.98     10.04 o 
   3   3  18      332.81      335.69      8.08 o 
   4   3  18       74.10       82.36      5.24 o 
  -3   4  18       26.98       22.47      3.71 o 
  -2   4  18      202.38      190.69      7.99 o 
  -1   4  18      215.55      191.60      5.46 o 
   0   4  18      345.02      342.47      6.64 o 
   1   4  18      720.17      716.52     18.17 o 
   2   4  18      224.65      223.84     15.76 o 
   3   4  18     1044.49      990.96     17.30 o 
   4   4  18       51.47       51.90      2.99 o 
  -2   5  18       64.12       64.68      5.34 o 
  -1   5  18      511.47      507.10      9.99 o 
   0   5  18      543.71      559.09     10.60 o 
   1   5  18       11.30       11.01      3.10 o 
   2   5  18      319.44      351.66     11.02 o 
   3   5  18      197.08      186.02      6.93 o 
   4   5  18      213.74      208.56      5.56 o 
  -2   6  18      401.12      361.92     16.06 o 
  -1   6  18      119.69      121.20      5.92 o 
   0   6  18      616.48      614.39     20.47 o 
   1   6  18      225.60      200.87      8.21 o 
   2   6  18       22.70       16.99      3.29 o 
   3   6  18      479.51      475.78     10.20 o 
   4   6  18       17.92       14.44      3.34 o 
  -1   7  18      932.29      941.48     19.38 o 
   0   7  18       95.64       97.46      5.25 o 
   1   7  18      302.71      309.80     10.51 o 
   2   7  18      433.97      381.25     11.84 o 
   3   7  18      100.94       93.95      4.53 o 
   4   7  18      421.18      425.01      8.81 o 
   0   8  18      806.53      842.92     17.93 o 
   1   8  18       20.71       18.46      4.35 o 
   2   8  18     1022.08     1002.54     24.01 o 
   3   8  18      549.40      565.24     11.65 o 
  -1   0  19      581.97      582.90     13.45 o 
   0   0  19      105.67       95.25      7.27 o 
   1   0  19      287.57      269.82      9.79 o 
  -2   1  19      899.98      876.12     21.76 o 
  -1   1  19        6.34        7.30      2.95 o 
   0   1  19      277.65      274.28      8.13 o 
   1   1  19      250.82      235.98      8.93 o 
   2   1  19      182.92      176.21      7.63 o 
  -2   2  19       20.79       14.80      3.50 o 
  -1   2  19      693.55      715.94     15.52 o 
   0   2  19        1.42        2.93      2.39 o 
   1   2  19      219.59      223.28      8.63 o 
   2   2  19      125.56      118.11      5.02 o 
   3   2  19      136.50      118.36      5.02 o 
  -2   3  19      180.85      199.61      8.34 o 
  -1   3  19      365.93      406.49     10.55 o 
   0   3  19      498.94      488.82     11.70 o 
   1   3  19        8.70       10.73      2.53 o 
   2   3  19      485.95      463.53     19.52 o 
   3   3  19       99.25       87.06      4.86 o 
  -2   4  19      421.93      447.21     13.51 o 
  -1   4  19      306.34      331.04      9.28 o 
   0   4  19      187.88      187.87      5.63 o 
   1   4  19      412.17      402.76     13.66 o 
   2   4  19        0.98       -0.88      4.80 o 
   3   4  19      354.67      345.62      8.36 o 
  -1   5  19      713.43      686.99     21.15 o 
   0   5  19      403.62      388.82      8.64 o 
   1   5  19      103.83       96.93      9.91 o 
   2   5  19      833.44      836.48     28.97 o 
   3   5  19        1.47       -1.98      1.98 o 
   0   6  19      316.89      327.74     11.35 o 
   1   6  19      135.50      138.73      8.41 o 
   2   6  19       79.11       79.88      6.76 o 
   3   6  19      279.86      284.00      7.49 o 
   1   7  19      743.14      721.99     19.07 o 
   2   7  19       42.16       35.20      4.23 o 
   0   2  20       31.42       40.03      3.80 o 
   0   3  20      423.67      416.73     10.78 o 
   1   3  20       67.86       73.27      5.69 o 
   0   4  20      336.26      337.65      9.67 o 
   1   4  20      436.25      426.76     10.50 o 
   1   5  20      605.19      636.45     17.27 o 
                                                 
